# Supplementary material for: Genetic Mapping and Molecular Characterization of a Broad-spectrum Phytophthora sojae Resistance Gene in Chinese Soybean
Source: Int J Mol Sci. 2019 Apr 12;20(8):1809. doi: 10.3390/ijms20081809 (PMC6515170; doi:10.3390/ijms20081809)
Supplement: Supplementary file 1 [file ijms-20-01809-s001.zip › Supplement sequence S1.fas]

>Zhonghuang23
---ATGAATCAATCGAGCATGGCAAACTGTGTTT--GCAGTTTATTA--ATTATGGCCCTTTATATCATGTTGCTACTATCCGTTATTGTTACCAGCATGACA-CATTCTTC-TAATTCCT-CAACCATAAA-TGAGGAA-CGACAGGCTTTGCTCCAAAGCGGTTGGTGGAATGATTACCTAAATATCTCAGACCATTGTGCTTGGGATGCTATCACTTGTAATGAA-GCTGGAAGTGTTATTATGATTT-----ACTGTTGGAAGATTCCTCCATCTGAAGAATTGCGGCGGCTTCAGAACTTGAACATGACTGCCTTCCCCAATTTAGAGGTTCTAAGTCTATATGGAATGAGTCTTAGGGGAAGCATTCCTAAAGAAATAAGCACACTTACAAAGCTTACCGGTCTTTACCTATCGAATAATCATCTTCAAGGTAAATTGACTGC-GCCTAAAAAACTTTTTTCAACTGATAATTTTTTTGGTTGCACT-TCCCTTTTAAATTTTAATTTTTGTCAATTCCATAATTTAAAACATTTTCCCCCTGTTTTTTTTTTTTACCAAATTGCAGGTTCAATACCAGTAGAACTAGGGAATTTGACACAACTATTGCAGTTGTCTCTTTATAATAATTCGCTAACGGGTTCAATCCCTTCTACTTTGAGTCAATTGGTCAATTTGAGATATCTCCTTCTATCTTTCAACCAACTTGAAGGTGCCATACCAGCAGAACT------------------------------------------------------------------------------------------------------------------------------------------------GGGGAATTTAACACAACTGATTGGATTTTATCTCTCCAACAATTCAATCACCGGTTCAATCCCTTCTAGTTTGGGTCAATTACAGAATTTGACTATTCTCCTTCTTGATTCTAATCGTATTCAAGGTCCCATACCAGAAGAATTTGGAAATTTAAAATCTCTACATATATTATATCTGTCAAACAATTTACTCACCAGTACAATTCCCCCTACATTGGGTCGATTGGAGAATTTGACACACCTCTTCCTTGATTCTAACCAAATAGAAGGTCACATACCCCTAGAGCTAGCGAATTTGTCCAATTTAGACACTTTACATCTTTCACAAAACAAGATCTCCGGTTTAATACCTCCAAAACTATTTCAAATGGGCAAAATGCATTCTTTATATCTCTCATCAAATCTGTTAAGTGGCTCAATCCCAATAGAGAATCTGAAATGTCCCTCTATTGCAACAGTTGATTTAAGTTACAACTTGTTAAATGGAAGCATACCTTCTCAAATTGGTTGTGTCAATAACCTTGACCTTAGCCACAATTTTCTTAAAGGTGAGGTTCCATCTCTTTTGGGAAAGAATTCCATACTAGATAGGTTGGATCTTAGTTATAATAATCTCACAGGTAAACTGTACAAGGAACTTGCTACTCTAACATATATAAACCTTTCATACAATTCTTTTGACTTTTCACAAGACCTTGACTTGAAGGCACACATACCAGATTATTGTTCTTTCCCAAGAGACTCACTAATCAGTCACAACCCACCAAATTTTACATCTTGTGATCCTTCCCCCCAAACAAATTCTCCAACTAGTAAAGCTAAGCCTATCACTGTAATTGTTCTTCCTATCATCGGTATAATTCTTGGTGTAATTCTTTTAGCATTATATTTCGCAAGATGCTTTTCTAAAACCAAATTTGAAGGAGGATTAGCAAAGAATGGAGACTTGTTTTCTGTATGGAACTATGATGGCAAAGTTGCATTTGAAGACATCATTGAAGCAACTGAAGACTTTCACATCAAGTACTGCATTGGGACTGGTGCATATGGAAGTGTCTATAGAGTTCAATTGCCGACTGGCAAAATTGTT-GCAGTGAAGAAACTTCACCAAATGGAAGCTCAAAATCCATCTTTTGACAAAAGTTTCCGCAATGAGGTCAAGATGCTAACCGAAATATGCCATAGAAACATTGTAAAGCTTCATGGTTTTTGCCTACATAATCGGTGTATGTTTCTAGTCTATCAATACATGGAAAGTGGTAGCTTATTTTATGCCTTGAATAATGATGTGGAAGCTCAGGAGTTGAATTGGAGCAAGAGGGTGAACATCATTAAAGGAATGGCAAATGCTTTGTCCTACATGCATCATGATTGTACACCACCCATTATTCATCGAGATGTAACAAGTAGCAATGTTTTATTGAACTCACACTTGCAGGCTTTTGTCTCAGACTTTGGCACAGCTAGACTCCTTGATCCTGATTCTTCAAATCAAACATTAGTAGTTGGCACATACGGATATATTGCCCCAGGTGAGATATTTTTAAAATAAAGA------------------GGAAATTATACTTATGT--TTTCATTTAATTTA--TTTAAAGATAAATAGTCAAATTCATCCCTGAAAGTATGATACGATGACAAGTTATTCTTCGAAAGATTAAAACTTCAAATTTAGTTCTTGAATGTGTAAAAAGTGTGACAAATTAATCCCACAAACACTTTTTATACATTCAGAAATTAAA-TTTATTGCATTTTTTGC-ATATTC-AAAGACTAAATTTATATTTTT-CTGAAATTAATTTGTCAGTGTCTCACTTTCAGGATGAATTTGACTATTTCCCCTTGATTTGTTGTTGTAGTATTGAGATAATTTTCTTGATTTCTTTTTGTCTACTACAGAGCTTGCTTACACATTGACTGTATCAGAAAAATGTGATGTTTTTAGTTTTGGGGTTGTGGCATTAGAAACATTAATGGGAAGACATCCAGGAGAGTTCATCTCGTCTTTATCAAATTCATCAACTCAAAACATATTACTGAAGGACCTCTTGGATTCACGTCTTCCTCTTCCTGTTTTTCCAAAAGATGCTCAAGATATAATGCTTGTGGTAGCACTAGCATTGGCTTGCTTGTGTTTCCAACCAAAGTCTAGACCATCAATGCAACAAGTGGCTCAAGAACTCTGTGCTTCGAAACTACCCCCACCTCTGCCTTTCTATAAAATTTCAATTGCTCAGTTGATGACTCCAGATATATTATTGTCTTTCATTTGA
>Zhonghuang10
---ATGAATCAATCGAGCATGGCAAACTGTGTTT--GCAGTTTATTA--ATTATGGCCCTTTATAACATGTTGCTACCATCCGTTATTGTTACCAGCATGACA-CATTCTTC-TAATTCCT-CAACCATAAA-TGAGGAA-CGACAGGCTTTGCTCCAAAGCGGTTGGTGGAATGATTACCTAAATATCTCAAACCATTGTGCTTGGGATGCTATCACTTGTAATGAA-GCTGGAAGTGTTATTATAATTC-----TCGGTTGGAAGATTCCTCCATCTGAAGAATTGCGGCGGCTTCAGAACTTGAACATGACTGCCTTCCCCAATTTAGAGGTTCTATATCTATATGGAATGAGTCTTAGGGGAAGCATCCCTAAAGAAATAAGCACACTTACAAAGCTTACCGATCTTTACCTATCGAATAATCATCTTCAAGGTAAATTGAATGCTGCCTAAAAAACTTTTTTCAACTGATAATTCTTTTGGTTGCACTATCCCTTCTAAATTCTAATTTCTGTCAATCCAATAATCTAATACATCTCCACCATGTTTTTTTTTTTTACCAAATTGCAGGTTCAATACCAGTAAAACTAGGGAGTTTGACACAACTAGTGCTTTTGTCTCTTTATAATAATTCGCTAACGGGTTCAATCCCTTCTACTTTGAGTCAATTGGTCAATTTGAGATATCTCCTTCTATCTTTCAACCAACTTGAAGGTGCCATACCAGCAGAACT------------------------------------------------------------------------------------------------------------------------------------------------GGGGAATTTAACACAACTGATTGGATTTTATCTCTCCAACAATTCAATCACCGGTTCAATCCCTTCTAGTTTGGGTCAATTACAGAATTTGACTATTCTCCTTCTTGATTCTAATCGTATTCAAGGTCCCATACCAGAAGAATTTGGAAATTTAAAATCTCTACATATATTATATCTGTCAAACAATTTGCTCACCAGTACAATTCCCCCTACATTGGGTCGATTGGAGAATTTGACACACCTCTTCCTTGATTCTAACCAAATAGAAGGTCACATACCCCTAGAGCTAGCGAATTTGTCCAATTTAGACACTTTACATCTTTCACAAAACAAGATCTCCGGTTTAATACCTCCAAAACTATTTCAAATGGGCAAAATGCATTCTTTATATCTCTCATCAAATCTGTTAAGTGGCTCAATCCCAATAGAGAATCTGAAATGTCCCTCTATTGCAACAGTTGATTTAAGTTACAACTTGTTAAATGGAAGCATACCTTCTCAAATTGGTTGTGTCAATAACCTTGACCTTAGCCACAATTTTTTTAAAGGTGAGGTTCCATCTCTTTTGGGAAAGAATTCCATACTAGATAGGTTGGATTTTAGTTATAATAATCTCACAGGTAAACTGTACAAGGAACTTGCTACTCTAACATATATAAACCTTTCATACAATTCTTTTGACTTTTCACAAGACCTTGACTTGAAGGCACACATACCAGATTATTGTTCTTTCCCAAGAGACTCACTAATCAGTCACAACCCACCAAATTTTACATCTTGTGATCCTTCCCCCCAAACAAATTCTCCAACTAGTAAAGCTAAGCCTATCACTGTAATTGTTCTTCCTATCATCGGTATAATTCTTGGTGTAATTCTTTTAGCATTATATTTCGCAAGATGCTTTTCTAAAACCAAATTTGAAGGAGGATTAGCAAAGAATGGAGACTTGTTTTCTGTATGGAACTATGATGGCAAAGTTGCATTTGAAGACATCATTGAAGCAACTGAAGACTTTCACATCAAGTACTGCATTGGGACTGGTGCATATGGAAGTGTCTATAGAGTTCAATTGCCGACTGGCAAAATTGTT-GCAGTGAAGAAACTTCACCAAATGGAAGCTCAAAATCCATCTTTTGACAAAAGTTTCCGCAATGAGGTCAAGATGCTAACCGAAATATGCCATAGAAACATTGTAAAGCTTCATGGTTTTTGCCTACATAATCGGTGTATGTTTCTAGTCTATCAATACATGGAAAGTGGTAGCTTATTTTATGCCTTGAATAATGATGTGGAAGCTCAGGAGTTGAATTGGAGCAAGAGGGTGAACATCATTAAAGGAATGGCAAATGCTTTGTCCTACATGCATCATGATTGTACACCACCCATTATTCATCGAGATGTAACAAGTAGCAATGTTTTATTGAACTCACACTTGCAGGCTTTTGTCTCAGACTTTGGCACAGCTAGACTCCTTGATCCTGATTCTTCAAATCAAACATTAGTAGTTGGCACATACGGATATATTGCCCCAGGTGAGATATTTTTAAAATAAAGA------------------GGAAATTATACTTATGT--TTTCATTTAATTTA--TTTAAAGATAAATAGTCAAATTCATCCCTGAAAGTATGATACGATGACAAGTTAATCTTCGAAAGATTAAAACTTCAAATTTAGTTCTTGAATGTGTAAAAAGTGTGACAAATTAATCCCACAAACACTTTTTATACATTCAGAAATTAAA-TTTATCGCATTTTTTGCCATATTCCAAAGACTAAATTTATATTTTT-CTGAAATTAATTTGTCAGTGTCTCACTTTCAGGAGGAATTTGACTATTTCCCCTGGATTGGTTGTTGTAGTATTGAGATAACTTTCTTGATTTCTTTTTGTTTACTACAGAGCTTGCTTACCCATTGACTGTTTCAGAAAAATGGGATGTTTTTAGTTTTGGGGTTGGGGCATTAGAAACATTAATGGGAAGACATCCAGGGGAGTTCATTTGGTTTTTTTCAAATTCATCAACTCAAAACATATTACTGAAGGCCCTCTTGGATTCACGTTTTCCTCTTCCTGTTTTTCCAAAAGATGCTCAAGATATAATGCTTGTGGTAGCACTAGCATTGGCTTGCTTGTGTTTCCAACCAAAGTTTAGACCATCAATGCAACAAGTGGCTCAAGAACTTTGTGTTTGGAAACTACCCCCCCCTCTCCCTTTTTATAAAATTTCAATTGTTCAGTTGATGACTCCAGATATATTATTGTCTTTCATTTGA
>Zhongdou28
---ATGAATCAATCGAGCATGGCAAACTGTGTTT--GCAGTTTATTA--ATTATGGCCCTTTATAACATGTTGCTACCATCCGTTATTGTTACCAGCATGACA-CATTCTTC-TAATTCCT-CAACCATAAA-TGAGGAA-CGACAGGCTTTGCTCCAAAGCGGTTGGTGGAATGATTACCTAAATATCTCAGACCATTGTGCTTGGGATGCTATCACTTGTAATGAA-GCTGGAAGTGTTATTATAATTC-----TCGGTTGGAAGATTCCTCCATCTGAAGAATTGCGGCGGCTTCAGAACTTGAACATGACTGCCTTCCCCAATTTAGAGGTTCTATATCTATATGGAATGAGTCTTAGGGGAAGCATCCCTAAAGAAATAAGCACACTTACAAAGCTTACCGATCTTTACCTATCGAATAATCATCTTCAAGGTAAATTGAATGCTGCCTAAAAAACTTTTTTCAACTGATAATTCTTTTGGTTGCACTATCCCTTCTAAATTCTAATTTCTGTCAATCCAATAATCTAATACATCTCCACCATGTTTTTTTTTTTTACCAAATTGCAGGTTCAATACCAGTAAAACTAGGGAGTTTGACACAACTAGTGCTTTTGTCTCTTTATAATAATTCGCTAACGGGTTCAATCCCTTCTACTTTGAGTCAATTGGTCAATTTGAGATATCTCCTTCTATCTTTCAACCAACTTGAAGGTGCCATACCAGCAGAACT------------------------------------------------------------------------------------------------------------------------------------------------GGGGAATTTAACACAACTGATTGGATTTTATCTCTCCAACAATTCAATCACCGGTTCAATCCCTTCTAGTTTGGGTCAATTACAGAATTTGACTATTCTCCTTCTTGATTCTAATCGTATTCAAGGTCCCATACCAGAAGAATTTGGAAATTTAAAATCTCTACATATATTATATCTGTCAAACAATTTGCTCACCAGTACAATTCCCCCTACATTGGGTCGATTGGAGAATTTGACACACCTCTTCCTTGATTCTAACCAAATAGAAGGTCACATACCCCTAGAGCTAGCGAATTTGTCCAATTTAGACACTTTACATCTTTCACAAAACAAGATCTCCGGTTTAATACCTCCAAAACTATTTCAAATGGGCAAAATGCATTCTTTATATCTCTCATCAAATCTGTTAAGTGGCTCAATCCCAATAGAGAATCTGAAATGTCCCTCTATTGCAACAGTTGATTTAAGTTACAACTTGTTAAATGGAAGCATACTTTCTCAAATTGGTTGTGTCAATAACCTTGACCTTAGCCACAATTTTCTTAAAGGTGAGGTTCCATCTCTTTTGGGAAAGAATTCCATACTAGATAGGTTGGATCTTAGTTATAATAATCTCACAGGTAAACTGTACAAGGAACTTGCTACTCTAACATATATAAACCTTTCATACAATTCTTTTGACTTTTCACAAGACCTTGACTTGAAGGCACACATACCAGATTATTGTTCTTTCCCAAGAGACTCACTAATCAGTCACAACCCACCAAATTTTACATCTTGTGATCCTTCCCCCCAAACAAATTCTCCAACTAGTAAAGCTAAGCCTATCACTGTAATTGTTCTTCCTATCATCGGTATAATTCTTGGTGTAATTCTTTTAGCATTATATTTCGCAAGATGCTTTTCTAAAACCAAATTTGAAGGAGGATTAGCAAAGAATGGAGACTTGTTTTCTGTATGGAACTATGATGGCAAAGTTGCATTTGAAGACATCATTGAAGCAACTGAAGACTTTCACATCAAGTACTGCATTGGGACTGGTGCATATGGAAGTGTCTATAGAGTTCAATTGCCGACTGGCAAAATTGTT-GCAGTGAAGAAACTTCACCAAATGGAAGCTCAAAATCCATCTTTTGACAAAAGTTTCCGCAATGAGGTCAAGATGCTAACCGAAATATGCCATAGAAACATTGTAAAGCTTCATGGTTTTTGCCTACATAATCGGTGTATGTTTCTAGTCTATCAATACATGGAAAGTGGTAGCTTATTTTATGCCTTGAATAATGATGTGGAAGCTCAGGAGTTGAATTGGAGCAAGAGGGTGAACATCATTAAAGGAATGGCAAATGCTTTGTCCTACATGCATCATGATTGTACACCACCCATTATTCATCGAGATGTAACAAGTAGCAATGTTTTATTGAACTCACACTTGCAGGCTTTTGTCTCAGACTTTGGCACAGCTAGACTCCTTGATCCTGATTCTTCAAATCAAACATTAGTAGTTGGCACATACGGATATATTGCCCCAGGTGAGATATTTTTAAAATAAAGA------------------GGAAATTATACTTATGT--TTTCATTTAATTTA--TTTAAAGATAAATAGTCAAATTCATCCCTGAAAGTATGATACGATGACAAGTTAATCTTCGAAAGATTAAAACTTCAAATTTAGTTCTTGAATGTGTAAAAAGTGTGACAAATTAATCCCACAAACACTTTTTATACATTCAGAAATTAAA-TTTATCGCATTTTTTGC-ATATTC-AAAGACTAAATTTATATTTTT-CTGAAATTAAATTGTCAGTGTCTCACTTTCAGGATGAATTTGACTATTTCCCCTTGATTTGTTGTTGTAGTATTGAGATAACTTTCTTGATTTCTTTTTGTCTACTACAGAGCTTGCTTACACATTGACTGTATCAGAAAAATGTGATGTTTTTAGTTTTGGGGTTGTGGCATTAGAAACATTAATGGGAAGACATCCAGGAGAGTTCATCTCGTCTTTATCAAATTCATCAACTCAAAACATATTACTGAAGGACCTCTTGGATTCACGTCTTCCTCTTCCTGTTTTTCCAAAAGATGCTCAAGATATAATGCTTGTGGTAGCACTAGCATTGGCTTGCTTGTGTTTCCAACCAAAGTCTAGACCATCAATGCAACAAGTGGCTCAAGAACTCTGTGCTTCGAAACTACCCCCACCTCTGCCTTTCTATAAAATTTCAATTGCTCAGTTGATGACTCCAGATATATTATTGTCTTTCATTTGA
>Juxuan23
---ATGAATCAATCGAGCATGGCAAACTGTGTTT--GCAGTTTATTA--ATTATGGCCCTTTATAACATGTTGCTACCATCCGTTATTGTTACCAGCATGACA-CATTCTTC-TAATTCCT-CAACCATAAA-TGAGGAA-CGACAGGCTTTGCTCCAAAGCGGTTGGTGGAATGATTACCTAAATATCTCAGACCATTGTGCTTGGGATGCTATCACCTGTAAAGAA-GCTGGAAGTGTTATTATAATTT-----TCGGGTGGAAGATTCCTCCATTTGAAGAATTGGGGGGGGTTTAGAAATTGAACATGACTGCCTTTCCCAATTTAGAGGTTTTATATTTTTATGGAATGAGTTTTAGGGGAAGCATCCCTAAAGAAATAAGCCCCCTTTCAAAGCTTTCCGATTTTTTCCTTTTGAATAATTATTTTCAAGGGAAAATGAAAGCTGCCTAAAAAAATTTTTTCAAATGATAATTTTTTTGGGTGCCCTATCCCTTTTAAATTTTAATTTTTGTCAATCCAATAATTTAAAACATTTTCCCCCTGTTTTTTTTTTTTACCAAATTGCAGGTTCAATACCAGTAGAACTAGGGAGTTTGACACAACTAGTGCTTTTGTCTCTTTATAATAATTCGCTAACGGGTTCAATCCGTTCTACTTTGAGTCAATTGGTCAATTTGAGATATCTCCTTCTATCTTTCAACCAACTTGAAGGTGCCATACCAGCAGAACT------------------------------------------------------------------------------------------------------------------------------------------------GGGGAATTTAACACAACTGATTGGATTTTATCTCTCCAACAATTCAATCACCGGTTCAATCCCTTCTAGTTTGGGTCAATTACAGAATTTGACTATTCTCCTTCTTGATTCTAATCGTATTCAAGGTCCCATACCAGAAGAATTTGGAAATTTAAAATCTCTACATATATTATATCTGTCAAACAATTTGCTCACCAGTACAATTCCCCCTACATTGGGTCGATTGGAGAATTTGACACACCTCTTCCTTGATTCTAACCAAATAGAAGGTCACATACCCCTAGAGCTAGCGAATTTGTCCAATTTAGACACTTTACATCTTTCACAAAACAAGATCTCCGGTTTAATACCTCCAAAACTATTTCAAATGGGCAAAATGCATTCTTTATATCTCTCATCAAATCTGTTAAGTGGCTCAATCCCAATAGAGAATCTGAAATGTCCCTCTATTGCAACAGTTGATTTAAGTTACAACTTGTTAAATGGAAGCATACCTTCTCAAATTGGTTGTGTCAATAACCTTGACCTTAGCCACAATTTTCTTAAAGGTGAGGTTCCATCTCTTTTGGGAAAGAATTCCATACTAGATAGGTTGGATCTTAGTTATAATAATCTCACAGGTAAACTGTACAAGGAACTTGCTACTCTAACATATATAAACCTTTCATACAATTCTTTTGACTTTTCACAAGACCTTGACTTGAAGGCACACATACCAGATTATTGTTCTTTCCCAAGAGACTCACTAATCAGTCACAACCCACCAAATTTTACATCTTGTGATCCTTCCCCCCAAACAAATTCTCCAACTAGTAAAGCTAAGCCTATCACTGTAATTGTTCTTCCTATCATCGGTATAATTCTTGGTGTAATTCTTTTAGCATTATATTTCGCAAGATGCTTTTCTAAAACCAAATTTGAAGGAGGATTAGCAAAGAATGGAGACTTGTTTTCTGTATGGAACTATGATGGCAAAGTTGCATTTGAAGACATCATTGAAGCAACTGAAGACTTTCACATCAAGTACTGCATTGGGACTGGTGCATATGGAAGTGTCTATAGAGTTCAATTGCCGACTGGCAAAATTGTTTGCAGTGAAGAAACTTCACCAAATGGAAGCTCAAAATCCATCTTTTGACAAAAAGTTCCGCAATGAGGTCAAGATGCTAACCGAAATATGCCATAGAAACATTGTAAAGCTTCATGGTTTTTGCCTACATAATCGGTGTATGTTTCTAGTCTATCAATACATGGAAAGTGGTAGCTTATTTTATGCCTTGAATAATGATGTGGAAGCTCAGGAGTTGAATTGGAGCAAGAGGGTGAACATCATTAAAGGAATGGCAAATGCTTTGTCCTACATGCATCATGATTGTACACCACCCATTATTCATCGAGATGTAACAAGTAGCAATGTTTTATTGAACTCACACTTGCAGGCTTTTGTCTCAGACTTTGGCACAGCTAGACTCCTTGATCCTGATTCTTCAAATCAAACATTAGTAGTTGGCACATACGGATATATTGCCCCAGGTGAGATATTTTTAAAATAAAGA------------------GGAAATTATACTTATGT--TTTCATTTAATTTA--TTTAAAGATAAATAGTCAAATTCATCCCTGAAAGTATGATACGATGACAAGTTAATCTTCGAAAGATTAAAACTTCAAATTTAGTTCTTGAATGTGTAAAAAGTGTGACAAATTAATCCCACAAACACTTTTTATACATTCAGAAATTAAA-TTTATCGCATTTTTTGC-ATATTC-AAAGACTAAATTTATATTTTT-CTGAAATTAATTTGTCAGTGTCTCACTTTCAGGATGAATTTGACTATTTCCCCTTGATTTGTTGTTGTAGTATTGAGATAACTTTCTTGATTTCTTTTTGTCTACTACAGAGCTTGCTTACACATTGACTGTATCAGAAAAATGTGATGTTTTTAGTTTTGGGGTTGTGGCATTAGAAACATTAATGGGAAGACATCCAGGAGAGTTCATCTCGTCTTTATCAAATTCATCAACTCAAAACATATTACTGAAGGACCTCTTGGATTCACGTCTTCCTCTTCCTGTTTTTCCAAAAGATGCTCAAGATATAATGCTTGTGGTAGCACTAGCATTGGCTTGCTTGTGTTTCCAACCAAAGTCTAGACCATCAATGCAACAAGTGGCTCAAGAACTCTGTGCTTCGAAACTACCCCCACCTCTGCCTTTCTATAAAATTTCAATTGCTCAGTTGATGACTCCAGATATATTATTGTCTTTCATTTGA
>Yuejin4
ACTATCAATCC-TTAAGC--GGGTAACTGCTTTA--GCAGTAAATTA--ATTATGGCCCTTTATAACAGGTTGCTACCATCCATTATTGTTACCAACATGACA-CATTCTTC-TAATTCCT-CAACCATAAA-TGAGGAA-CAACAGGCTGTGCTCCACAGCGGTTGGGGGAATGATTACCTAAATATCTCAAACCATTGTGCTTGGGATGCTATCACTTGTAATGAA-GCTGGAAGTGTTATTATAATTC-----TCGGTTGGAAGATTCCTCCATCTGAAGAATTGCGGCGGCTTCAGAACTTGAACATGACTGCCTTCCCCAATTTAGAGGTTCTATATCTATATGGAATGAGTTTTAGGGGAAGCATCCCTAAAGAAATAAGCCCACTTTCAAAACTTACCGATTTTTTCCTATTGAATAATCATTTTCAAGGTAAAATGAATGCTGCCTAAAAAAATTTTTTCAAATGATAATTTTTTTGGTTGCCCTATCCCTTTTAAATTTTAATTTTTGTCAATCCAATAATTTAAAACATTTCCCCCCTGTTTTTTTTTTTTACCAAATTGCAGGTTCAATACCAGTAGAACTAGGGAGTTTGACACAACTAGTGCTTTTGTCTCTTTATAATAATTCGCTAACGGGTTCAATCCCTTCTACTTTGAGTCAATTGGTCAATTTGAGATATCTCCTTCTATCTTTCAACCAACTTGAAGGTGCCATACCAGCAGAACT------------------------------------------------------------------------------------------------------------------------------------------------GGGGAATTTAACACAACTGATTGGATTTTATCTCTCCAACAATTCAATCACCGGTTCAATCCCTTCTAGTTTGGGTCAATTACAGAATTTGACTATTCTCCTTCTTGATTCTAATCGTATTCAAGGTCCCATACCAGAAGAATTTGGAAATTTAAAATCTCTACATATATTATATCTGTCAAACAATTTGCTCACCAGTACAATTCCCCCTACATTGGGTCGATTGGAGAATTTGACACACCTCTTCCTTGATTCTAACCAAATAGAAGGTCACATACCCCTAGAGCTAGCGAATTTGTCCAATTTAGACACTTTACATCTTTCACAAAACAAGATCTCCGGTTTAATACCTCCAAAACTATTTCAAATGGGCAAAATGCATTCTTTATATCTCTCATCAAATCTGTTAAGTGGCTCAATCCCAATAGAGAATCTGAAATGTCCCTCTATTGCAACAGTTGATTTAAGTTACAACTTGTTAAATGGAAGCATACCTTCTCAAATTGGTTGTGTCAATAACCTTGACCTTAGCCACAATTTTCTTAAAGGTGAGGTTCCATCTCTTTTGGGAAAGAATTCCATACTAGATAGGTTGGATCTTAGTTATAATAATCTCACAGGTAAACTGTACAAGGAACTTGCTACTCTAACATATATAAACCTTTCATACAATTCTTTTGACTTTTCACAAGACCTTGACTTGAAGGCACACATACCAGATTATTGTTCTTTCCCAAGAGACTCACTAATCAGTCACAACCCACCAAATTTTACATCTTGTGATCCTTCCCCCCAAACAAATTCTCCAACTAGTAAAGCTAAGCCTATCACTGTAATTGTTCTTCCTATCATCGGTATAATTCTTGGTGTAATTCTTTTAGCATTATATTTCGCAAGATGCTTTTCTAAAACCAAATTTGAAGGAGGATTAGCAAAGAATGGAGACTTGTTTTCTGTATGGAACTATGATGGCAAAGTTGCATTTGAAGACATCATTGAAGCAACTGAAGACTTTCACATCAAGTACTGCATTGGGACTGGTGCATATGGAAGTGTCTATAGAGTTCAATTGCCGACTGGCAAAATTGTT-GCAGTGAAGAAACTTCACCAAATGGAAGCTCAAAATCCATCTTTTGACAAAAGTTTCCGCAATGAGGTCAAGATGCTAACCGAAATATGCCATAGAAACATTGTAAAGCTTCATGGTTTTTGCCTACATAATCGGTGTATGTTTCTAGTCTATCAATACATGGAAAGTGGTAGCTTATTTTATGCCTTGAATAATGATGTGGAAGCTCAGGAGTTGAATTGGAGCAAGAGGGTGAACATCATTAAAGGAATGGCAAATGCTTTGTCCTACATGCATCATGATTGTACACCACCCATTATTCATCGAGATGTAACAAGTAGCAATGTTTTATTGAACTCACACTTGCAGGCTTTTGTCTCAGACTTTGGCACAGCTAGACTCCTTGATCCTGATTCTTCAAATCAAACATTAGTAGTTGGCACATACGGATATATTGCCCCAGGTGAGATATTTTTAAAATAAAGA------------------GGAAATTATACTTATGT--TTTCATTTAATTTA--TTTAAAGATAAATAGTCAAATTCATCCCTGAAAGTATGATACGATGACAAGTTAATCTTCGAAAGATTAAAACTTCAAATTTAGTTCTTGAATGTGTAAAAAGTGTGACAAATTAATCCCACAAACACTTTTTATACATTCAGAAATTAAA-TTTATCGCATTTTTTGC-ATATTC-AAAGACTAAATTTATATTTTT-CTGAAATTAATTTGTCAGTGTCTCACTTTCAGGATGAATTTGACTATTTCCCCTTGATTTGTTGTTGTAGTATTGAGATAACTTTCTTGATTTCTTTTTGTCTACTACAGAGCTTGCTTACACATTGACTGTATCAGAAAAATGTGATGTTTTTAGTTTTGGGGTTGTGGCATTAGAAACATTAATGGGAAGACATCCAGGAGAGTTCATCTCGTCTTTATCAAATTCATCAACTCAAAACATATTACTGAAGGACCTCTTGGATTCACGTCTTCCTCTTCCTGTTTTTCCAAAAGATGCTCAAGATATAATGCTTGTGGTAGCACTAGCATTGGCTTGCTTGTGTTTCCAACCAAAGTCTAGACCATCAATGCAACAAGTGGCTCAAGAACTCTGTGCTTCGAAACTACCCCCACCTCTGCCTTTCTATAAAATTTCAATTGCTCAGTTGATGACTCCAGATATATTATTGTCTTTCATTTGA
>Qihuang34
---ATGAATCAATCGAGCATGGCAAACTGTGTTT--GCAGTTTATTA--ATTATGGCCCTTTATATCATGTTGCTACTATCCGTTATTGTTACCAGCATGACA-CATTCTTC-TAATTCCT-CAACCATAAA-TGAGGAA-CGACAGGCTTTGCTCCAAAGCGGTTGGTGGAATGATTACCTAAATATCTCAAACCATTGTGCTTGGGATGCTATCACTTGTAATGAA-GCTGGAAGTGTTATTATGATTT-----ACTGTTGGAAGATTCCTCCATCTGAAGAATTGCGGCGGCTTCAGAACTTGAACATGACTGCCTTCCCCAATTTAGAGGTTCTAAGTCTATATGGAATGAGTCTTAGGGGAAGCATTCCTAAAGAAATAAGCACACTTACAAAGCTTACCGGTCTTTACCTATCGAATAATCATCTTCAAGGTAAATTGACTGCTGCCTAAAAAACTTTTTTCAACTGATAATTCTTTTGGTTGCACTATCCCTTCTAAATTCTAATTTCTGTCAATCCAATAATCTAATACATCTCCACCATGTTTTTTTTTTTTACCAAATTGCAGGTTCAATACCAGTAGAACTAGGGAATTTGACACAACTATTGCAGTTGTCTCTTTATAATAATTCGCTAACGGGTTCAATCCCTTCTACTTTGAGTCAATTGGTCAATTTGAGATATCTCCTTCTATCTTTCAACCAACTTGAAGGTGCCATACCAGCAGAACT------------------------------------------------------------------------------------------------------------------------------------------------GGGGAATTTAACACAACTGATTGGATTTTATCTCTCCAACAATTCAATCACCGGTTCAATCCCTTCTAGTTTGGGTCAATTACAGAATTTGACTATTCTCCTTCTTGATTCTAATCGTATTCAAGGTCCCATACCAGAAGAATTTGGAAATTTAAAATCTCTACATATATTATATCTGTCAAACAATTTACTCACCAGTACAATTCCCCCTACATTGGGTCGATTGGAGAATTTGACACACCTCTTCCTTGATTCTAACCAAATAGAAGGTCACATACCCCTAGAGCTAGCGAATTTGTCCAATTTAGACACTTTACATCTTTCACAAAACAAGATCTCCGGTTTAATACCTCCAAAACTATTTCAAATGGGCAAAATGCATTCTTTATATCTCTCATCAAATCTGTTAAGTGGCTCAATCCCAATAGAGAATCTGAAATGTCCCTCTATTGCAACAGTTGATTTAAGTTACAACTTGTTAAATGGAAGCATACCTTCTCAAATTGGTTGTGTCAATAACCTTGACCTTAGCCACAATTTTCTTAAAGGTGAGGTTCCATCTCTTTTGGGAAAGAATTCCATACTAGATAGGTTGGATCTTAGTTATAATAATCTCACAGGTAAACTGTACAAGGAACTTGCTACTCTAACATATATAAACCTTTCATACAATTCTTTTGACTTTTCACAAGACCTTGACTTGAAGGCACACATACCAGATTATTGTTCTTTCCCAAGAGACTCACTAATCAGTCACAACCCACCAAATTTTACATCTTGTGATCCTTCCCCCCAAACAAATTCTCCAACTAGTAAAGCTAAGCCTATCACTGTAATTGTTCTTCCTATCATCGGTATAATTCTTGGTGTAATTCTTTTAGCATTATATTTCGCAAGATGCTTTTCTAAAACCAAATTTGAAGGAGGATTAGCAAAGAATGGAGACTTGTTTTCTGTATGGAACTATGATGGCAAAGTTGCATTTGAAGACATCATTGAAGCAACTGAAGACTTTCACATCAAGTACTGCATTGGGACTGGTGCATATGGAAGTGTCTATAGAGTTCAATTGCCGACTGGCAAAATTGTT-GCAGTGAAGAAACTTCACCAAATGGAAGCTCAAAATCCATCTTTTGACAAAAGTTTCCGCAATGAGGTCAAGATGCTAACCGAAATATGCCATAGAAACATTGTAAAGCTTCATGGTTTTTGCCTACATAATCGGTGTATGTTTCTAGTCTATCAATACATGGAAAGTGGTAGCTTATTTTATGCCTTGAATAATGATGTGGAAGCTCAGGAGTTGAATTGGAGCAAGAGGGTGAACATCATTAAAGGAATGGCAAATGCTTTGTCCTACATGCATCATGATTGTACACCACCCATTATTCATCGAGATGTAACAAGTAGCAATGTTTTATTGAACTCACACTTGCAGGCTTTTGTCTCAGACTTTGGCACAGCTAGACTCCTTGATCCTGATTCTTCAAATCAAACATTAGTAGTTGGCACATACGGATATATTGCCCCAGGTGAGATATTTTTAAAATAAAGA------------------GGAAATTATACTTATGT--TTTCATTTAATTTA--TTTAAAGATAAATAGTCAAATTCATCCCTGAAAGTATGATACGATGACAAGTTAATCTTCGAAAGATTAAAACTTCAAATTTAGTTCTTGAATGTGTAAAAAGTGTGACAAATTAATCCCACAAACACTTTTTATACATTCAGAAATTAAA-TTTATCGCATTTTTTGC-ATATTC-AAAGACTAAATTTATATTTTT-CTGAAATTAATTTGTCAGTGTCTCACTTTCAGGATGAATTTGACTATTTCCCCTTGATTTGTTGTTGTAGTATTGAGATAATTTTCTTGATTTCTTTTTGTCTACTACAGAGCTTGCTTACACATTGACTGTATCAGAAAAATGTGATGTTTTTAGTTTTGGGGTTGTGGCATTAGAAACATTAATGGGAAGACATCCAGGAGAGTTCATCTCGTCTTTATCAAATTCATCAACTCAAAACATATTACTGAAGGACCTCTTGGATTCACGTCTTCCTCTTCCTGTTTTTCCAAAAGATGCTCAAGATATAATGCTTGTGGTAGCACTAGCATTGGCTTGCTTGTGTTTCCAACCAAAGTCTAGACCATCAATGCAACAAGTGGCTCAAGAACTCTGTGCTTCGAAACTACCCCCACCTCTGCCTTTCTATAAAATTTCAATTGCTCAGTTGATGACTCCAGATATATTATTGTCTTTCATTTGA
>Qihuang33
---ATGAATCAATCGAGCATGGCAAACTGTGTTT--GCAGTTTATTA--ATTATGGCCCTTTATAACATGTTGCTACCATCCGTTATTGTTACCAGCATGACA-CATTCTTC-TAATTCCT-CAACCATAAA-TGAGGAA-CGACAGGCTTTGCTCCAAAGCGGTTGGTGGAATGATTACCTAAATATCTCAAACCATTGTGCTTGGGATGCTATCACTTGTAATGAA-GCTGGAAGTGTTATTATAATTC-----TCGGTTGGAAGATTCCTCCATCTGAAGAATTGCGGCGGCTTCAGAACTTGAACATGACTGCCTTCCCCAATTTAGAGGTTCTATATCTATATGGAATGAGTCTTAGGGGAAGCATCCCTAAAGAAATAAGCACACTTACAAAGCTTACCGATCTTTACCTATCGAATAATCATCTTCAAGGTAAATTGAATGCTGCCTAAAAAACTTTTTTCAACTGATAATTCTTTTGGTTGCACTATCCCTTCTAAATTCTAATTTCTGTCAATCCAATAATCTAATACATCTCCACCATGTTTTTTTTTTTTACCAAATTGCAGGTTCAATACCAGTAAAACTAGGGAGTTTGACACAACTAGTGCTTTTGTCTCTTTATAATAATTCGCTAACGGGTTCAATCCCTTCTACTTTGAGTCAATTGGTCAATTTGAGATATCTCCTTCTATCTTTCAACCAACTTGAAGGTGCCATACCAGCAGAACT------------------------------------------------------------------------------------------------------------------------------------------------GGGGAATTTAACACAACTGATTGGATTTTATCTCTCCAACAATTCAATCACCGGTTCAATCCCTTCTAGTTTGGGTCAATTACAGAATTTGACTATTCTCCTTCTTGATTCTAATCGTATTCAAGGTCCCATACCAGAAGAATTTGGAAATTTAAAATCTCTACATATATTATATCTGTCAAACAATTTGCTCACCAGTACAATTCCCCCTACATTGGGTCGATTGGAGAATTTGACACACCTCTTCCTTGATTCTAACCAAATAGAAGGTCACATACCCCTAGAGCTAGCGAATTTGTCCAATTTAGACACTTTACATCTTTCACAAAACAAGATCTCCGGTTTAATACCTCCAAAACTATTTCAAATGGGCAAAATGCATTCTTTATATCTCTCATCAAATCTGTTAAGTGGCTCAATCCCAATAGAGAATCTGAAATGTCCCTCTATTGCAACAGTTGATTTAAGTTACAACTTGTTAAATGGAAGCATACCTTCTCAAATTGGTTGTGTCAATAACCTTGACCTTAGCCACAATTTTCTTAAAGGTGAGGTTCCATCTCTTTTGGGAAAGAATTCCATACTAGATAGGTTGGATCTTAGTTATAATAATCTCACAGGTAAACTGTACAAGGAACTTGCTACTCTAACATATATAAACCTTTCATACAATTCTTTTGACTTTTCACAAGACCTTGACTTGAAGGCACACATACCAGATTATTGTTCTTTCCCAAGAGACTCACTAATCAGTCACAACCCACCAAATTTTACATCTTGTGATCCTTCCCCCCAAACAAATTCTCCAACTAGTAAAGCTAAGCCTATCACTGTAATTGTTCTTCCTATCATCGGTATAATTCTTGGTGTAATTCTTTTAGCATTATATTTCGCAAGATGCTTTTCTAAAACCAAATTTGAAGGAGGATTAGCAAAGAATGGAGACTTGTTTTCTGTATGGAACTATGATGGCAAAGTTGCATTTGAAGACATCATTGAAGCAACTGAAGACTTTCACATCAAGTACTGCATTGGGACTGGTGCATATGGAAGTGTCTATAGAGTTCAATTGCCGACTGGCAAAATTGTT-GCAGTGAAGAAACTTCACCAAATGGAAGCTCAAAATCCATCTTTTGACAAAAGTTTCCGCAATGAGGTCAAGATGCTAACCGAAATATGCCATAGAAACATTGTAAAGCTTCATGGTTTTTGCCTACATAATCGGTGTATGTTTCTAGTCTATCAATACATGGAAAGTGGTAGCTTATTTTATGCCTTGAATAATGATGTGGAAGCTCAGGAGTTGAATTGGAGCAAGAGGGTGAACATCATTAAAGGAATGGCAAATGCTTTGTCCTACATGCATCATGATTGTACACCACCCATTATTCATCGAGATGTAACAAGTAGCAATGTTTTATTGAACTCACACTTGCAGGCTTTTGTCTCAGACTTTGGCACAGCTAGACTCCTTGATCCTGATTCTTCAAATCAAACATTAGTAGTTGGCACATACGGATATATTGCCCCAGGTGAGATATTTTTAAAATAAAGA------------------GGAAATTATACTTATGT--TTTCATTTAATTTA--TTTAAAGATAAATAGTCAAATTCATCCCTGAAAGTATGATACGATGACAAGTTAATCTTCGAAAGATTAAAACTTCAAATTTAGTTCTTGAATGTGTAAAAAGTGTGACAAATTAATCCCACAAACACTTTTTATACATTCAGAAATTAAA-TTTATCGCATTTTTTGC-ATATTC-AAAGACTAAATTTATATTTTT-CTGAAATTAATTTGTCAGTGTCTCACTTTCAGGATGAATTTGACTATTTCCCCTTGATTTGTTGTTGTAGTATTGAGATAACTTTCTTGATTTCTTTTTGTCTACTACAGAGCTTGCTTACACATTGACTGTATCAGAAAAATGTGATGTTTTTAGTTTTGGGGTTGTGGCATTAGAAACATTAATGGGAAGACATCCAGGAGAGTTCATCTCGTCTTTATCAAATTCATCAACTCAAAACATATTACTGAAGGACCTCTTGGATTCACGTCTTCCTCTTCCTGTTTTTCCAAAAGATGCTCAAGATATAATGCTTGTGGTAGCACTAGCATTGGCTTGCTTGTGTTTCCAACCAAAGTCTAGACCATCAATGCAACAAGTGGCTCAAGAACTCTGTGCTTCGAAACTACCCCCACCTCTGCCTTTCTATAAAATTTCAATTGCTCAGTTGATGACTCCAGATATATTATTGTCTTTCATTTGA
>Qihuang31
---ATGAATCAATCGAGCATGGCAAACTGTGTTT--GCAGTTTATTA--ATTATGGCCCTTTATAACATGTTGCTACCATCCGTTATTGTTACCAGCATGACA-CATTCTTC-TAATTCCT-CAACCATAAA-TGAGGAA-CGACAGGCTTTGCTCCAAAGCGGTTGGTGGAATGATTACCTAAATATCTCAAACCATTGTGCTTGGGATGCTATCACTTGTAATGAA-GCTGGAAGTGTTATTATAATTC-----TCGGTTGGAAGATTCCTCCATCTGAAGAATTGCGGCGGCTTCAGAACTTGAACATGACTGCCTTCCCCAATTTAGAGGTTCTATATCTATATGGAATGAGTCTTAGGGGAAGCATCCCTAAAGAAATAAGCACACTTACAAAGCTTACCGATCTTTACCTATCGAATAATCATCTTCAAGGTAAATTGAATGCTGCCTAAAAAACTTTTTTCAACTGATAATTCTTTTGGTTGCACTATCCCTTCTAAATTCTAATTTCTGTCAATCCAATAATCTAATACATCTCCACCATGTTTTTTTTTTTTACCAAATTGCAGGTTCAATACCAGTAAAACTAGGGAGTTTGACACAACTAGTGCTTTTGTCTCTTTATAATAATTCGCTAACGGGTTCAATCCCTTCTACTTTGAGTCAATTGGTCAATTTGAGATATCTCCTTCTATCTTTCAACCAACTTGAAGGTGCCATACCAGCAGAACT------------------------------------------------------------------------------------------------------------------------------------------------GGGGAATTTAACACAACTGATTGGATTTTATCTCTCCAACAATTCAATCACCGGTTCAATCCCTTCTAGTTTGGGTCAATTACAGAATTTGACTATTCTCCTTCTTGATTCTAATCGTATTCAAGGTCCCATACCAGAAGAATTTGGAAATTTAAAATCTCTACATATATTATATCTGTCAAACAATTTGCTCACCAGTACAATTCCCCCTACATTGGGTCGATTGGAGAATTTGACACACCTCTTCCTTGATTCTAACCAAATAGAAGGTCACATACCCCTAGAGCTAGCGAATTTGTCCAATTTAGACACTTTACATCTTTCACAAAACAAGATCTCCGGTTTAATACCTCCAAAACTATTTCAAATGGGCAAAATGCATTCTTTATATCTCTCATCAAATCTGTTAAGTGGCTCAATCCCAATAGAGAATCTGAAATGTCCCTCTATTGCAACAGTTGATTTAAGTTACAACTTGTTAAATGGAAGCATACCTTCTCAAATTGGTTGTGTCAATAACCTTGACTTTAGCCACAATTTTCTTAAAGGTGAGGTTCCATCTCTTTTGGGAAAGAATTCCATACTAGATAGGTTGGATCTTAGTTATAATAATCTCACAGGTAAACTGTACAAGGAACTTGCTACTCTAACATATATAAACCTTTCATACAATTCTTTTGACTTTTCACAAGACCTTGACTTGAAGGCACACATACCAGATTATTGTTCTTTCCCAAGAGACTCACTAATCAGTCACAACCCACCAAATTTTACATCTTGTGATCCTTCCCCCCAAACAAATTCTCCAACTAGTAAAGCTAAGCCTATCACTGTAATTGTTCTTCCTATCATCGGTATAATTCTTGGTGTAATTCTTTTAGCATTATATTTCGCAAGATGCTTTTCTAAAACCAAATTTGAAGGAGGATTAGCAAAGAATGGAGACTTGTTTTCTGTATGGAACTATGATGGCAAAGTTGCATTTGAAGACATCATTGAAGCAACTGAAGACTTTCACATCAAGTACTGCATTGGGACTGGTGCATATGGAAGTGTCTATAGAGTTCAATTGCCGACTGGCAAAATTGTT-GCAGTGAAGAAACTTCACCAAATGGAAGCTCAAAATCCATCTTTTGACAAAAGTTTCCGCAATGAGGTCAAGATGCTAACCGAAATATGCCATAGAAACATTGTAAAGCTTCATGGTTTTTGCCTACATAATCGGTGTATGTTTCTAGTCTATCAATACATGGAAAGTGGTAGCTTATTTTATGCCTTGAATAATGATGTGGAAGCTCAGGAGTTGAATTGGAGCAAGAGGGTGAACATCATTAAAGGAATGGCAAATGCTTTGTCCTACATGCATCATGATTGTACACCACCCATTATTCATCGAGATGTAACAAGTAGCAATGTTTTATTGAACTCACACTTGCAGGCTTTTGTCTCAGACTTTGGCACAGCTAGACTCCTTGATCCTGATTCTTCAAATCAAACATTAGTAGTTGGCACATACGGATATATTGCCCCAGGTGAGATATTTTTAAAATAAAGA------------------GGAAATTATACTTATGT--TTTCATTTAATTTA--TTTAAAGATAAATAGTCAAATTCATCCCTGAAAGTATGATACGATGACAAGTTAATCTTCGAAAGATTAAAACTTCAAATTTAGTTCTTGAATGTGTAAAAAGTGTGACAAATTAATCCCACAAACACTTTTTATACATTCAGAAATTAAA-TTTATCGCATTTTTTGC-ATATTC-AAAGACTAAATTTATATTTTT-CTGAAATTAATTTGTCAGTGTCTCACTTTCAGGATGAATTTGACTATTTCCCCTTGATTTGTTGTTGTAGTATTGAGATAACTTTCTTGATTTCTTTTTGTCTACTACAGAGCTTGCTTACACATTGACTGTATCAGAAAAATGTGATGTTTTTAGTTTTGGGGTTGTGGCATTAGAAACATTAATGGGAAGACATCCAGGAGAGTTCATCTCGTCTTTATCAAATTCATCAACTCAAAACATATTACTGAAGGACCTCTTGGATTCACGTCTTCCTCTTCCTGTTTTTCCAAAAGATGCTCAAGATATAATGCTTGTGGTAGCACTAGCATTGGCTTGCTTGTGTTTCCAACCAAAGTCTAGACCATCAATGCAACAAGTGGCTCAAGAACTCTGTGCTTCGAAACTACCCCCACCTCTGCCTTTCTATAAAATTTCAATTGCTCAGTTGATGACTCCAGATATATTATTGTCTTTCATTTGA
>Qihuang30
---ATGAATCA-TCGAGCATGGCAAACTGTGTTT--GCAGTTTATTA--ATTATGGCCCTTTATAACATGTTGCTACCATCCGTTATTGTTACCAGCATGACA-CATTCTTC-TAATTCCT-CAACCATAAA-TGAGGAA-CGACAGGCTTTGCTCCAAAGCGGTTGGTGGAATGATTACCTAAATATCTCAAACCATTGTGCTTGGGATGCTATCACTTGTAATGAA-GCTGGAAGTGTTATTATAATTC-----TCGGTTGGAAGATTCCTCCATCTGAAGAATTGCGGCGGCTTCAGAACTTGAACATGACTGCCTTCCCCAATTTAGAGGTTCTATATCTATATGGAATGAGTCTTAGGGGAAGCATCCCTAAAGAAATAAGCACACTTACAAAGCTTACCGATCTTTACCTATCGAATAATCATCTTCAAGGTAAATTGAATGCTGCCTAAAAAACTTTTTTCAACTGATAATTCTTTTGGTTGCACTATCCCTTCTAAATTCTAATTTCTGTCAATCCAATAATTTAATACATTTTCCCCATGTTTTTTTTTTTTACCAAATTGCAGGTTCAATACCAGTAGAACTAGGGAGTTTGACACAACTAGTGCTTTTGTCTCTTTATAATAATTCGCTAACGGGTTCAATCCCTTCTACTTTGAGTCAATTGGTCAATTTGAGATATCTCCTTCTATCTTTCAACCAACTTGAAGGTGCCATACCAGCAGAACT------------------------------------------------------------------------------------------------------------------------------------------------GGGGAATTTAACACAACTGATTGGATTTTATCTCTCCAACAATTCAATCACCGGTTCAATCCCTTCTAGTTTGGGTCAATTACAGAATTTGACTATTCTCCTTCTTGATTCTAATCGTATTCAAGGTCCCATACCAGAAGAATTTGGAAATTTAAAATCTCTACATATATTATATCTGTCAAACAATTTGCTCACCAGTACAATTCCCCCTACATTGGGTCGATTGGAGAATTTGACACACCTCTTCCTTGATTCTAACCAAATAGAAGGTCACATACCCCTAGAGCTAGCGAATTTGTCCAATTTAGACACTTTACATCTTTCACAAAACAAGATCTCCGGTTTAATACCTCCAAAACTATTTCAAATGGGCAAAATGCATTCTTTATATCTCTCATCAAATCTGTTAAGTGGCTCAATCCCAATAGAGAATCTGAAATGTCCCTCTATTGCAACAGTTGATTTAAGTTACAACTTGTTAAATGGAAGCATACCTTCTCAAATTGGTTGTGTCAATAACCTTGACCTTAGCCACAATTTTCTTAAAGGTGAGGTTCCATCTCTTTTGGGAAAGAATTCCATACTAGATAGGTTGGATCTTAGTTATAATAATCTCACAGGTAAACTGTACAAGGAACTTGCTACTCTAACATATATAAACCTTTCATACAATTCTTTTGACTTTTCACAAGACCTTGACTTGAAGGCACACATACCAGATTATTGTTCTTTCCCAAGAGACTCACTAATCAGTCACAACCCACCAAATTTTACATCTTGTGATCCTTCCCCCCAAACAAATTCTCCAACTAGTAAAGCTAAGCCTATCACTGTAATTGTTCTTCCTATCATCGGTATAATTCTTGGTGTAATTCTTTTAGCATTATATTTCGCAAGATGCTTTTCTAAAACCAAATTTGAAGGAGGATTAGCAAAGAATGGAGACTTGTTTTCTGTATGGAACTATGATGGCAAAGTTGCATTTGAAGACATCATTGAAGCAACTGAAGACTTTCACATCAAGTACTGCATTGGGACTGGTGCATATGGAAGTGTCTATAGAGTTCAAT-GCCGACTGGCAAAATTGTT-GCAGTGAAGAAACTTCACCAAATGGAAGCTCAAAATCCATCTTTTGACAAAAGTTTCCGCAATGAGGTCAAGATGCTAACCGAAATATGCCATAGAAACATTGTAAAGCTTCATGGTTTTTGCCTACATAATCGGTGTATGTTTCTAGTCTATCAATACATGGAAAGTGGTAGCTTATTTTATGCCTTGAATAATGATGTGGAAGCTCAGGAGTTGAATTGGAGCAAGAGGGTGAACATCATTAAAGGAATGGCAAATGCTTTGTCCTACATGCATCATGATTGTACACCACCCATTATTCATCGAGATGTAACAAGTAGCAATGTTTTATTGAACTCACACTTGCAGGCTTTTGTCTCAGACTTTGGCACAGCTAGACTCCTTGATCCTGATTCTTCAAATCAAACATTAGTAGTTGGCACATACGGATATATTGCCCCAGGTGAGATATTTTTAAAATAAAGA------------------GGAAATTATACTTATGT--TTTCATTTAATTTA--TTTAAAGATAAATAGTCAAATTCATCCCTGAAAGTATGATACGATGACAAGTTAATCTTCGAAAGATTAAAACTTCAAATTTAGTTCTTGAATGTGTAAAAAGTGTGACAAATTAATCCCACAAACACTTTTTATACATTCAGAAATTAAA-TTTATCGCATTTTTTGC-ATATTC-AAAGACTAAATTTATATTTTT-CTGAAATTAATTTGTCAGTGTCTCACTTTCAGGATGAATTTGACTATTTCCCCTTGATTTGTTGTTGTAGTATTGAGATAACTTTCTTGATTTCTTTTTGTCTACTACAGAGCTTGCTTACACATTGACTGTATCAGAAAAATGTGATGTTTTTAGTTTTGGGGTTGTGGCATTAGAAACATTAATGGGAAGACATCCAGGAGAGTTCATCTCGTCTTTATCAAATTCATCAACTCAAAACATATTACTGAAGGACCTCTTGGATTCACGTCTTCCTCTTCCTGTTTTTCCAAAAGATGCTCAAGATATAATGCTTGTGGTAGCACTAGCATTGGCTTGCTTGTGTTTCCAACCAAAGTCTAGACCATCAATGCAACAAGTGGCTCAAGAACTCTGTGCTTCGAAACTACCCCCACCTCTGCCTTTCTATAAAATTTCAATTGCTCAGTTGATGACTCCAGATATATTATTGTCTTTCATTTGA
>Qihuang1
-----AAATTTCTATTTCTGCGTTATTTGTGCGTAATTGTTTTATTA--ATTAGTTTTCTCCACACCTGGCTGCAACCATAAAAACTGGTTACACTAAAGACA-AAAACTTC-TAGTTCCT-CAAAAGAAAA-TAAGGAC-CAGCAACCAGTGCCACACCAACGTCGCGCTAATGGCCCCACAAATATCTCTAACCATTGTGCTTGGGATGCTATCACTTGTAATGAA-GCTGGAAGTGTTATTATAATTC-----TCGGTTGGAAGATTCCTCCATCTGAAGAATTGCGGCGGCTTCAGAACTTGAACATGTCTGCCTTCCCCAATTTAGAGGTTCTAGGTCTATATGGAATGAGTCTTAGGGGAAGCATCCCTAAAGAAATAAGCACACTTACAAAGCTTGCCATTCTTTACCTATCGAATAATCATCTTCAAGGTAAATTGACTGCTGCCTAAAAAACTTTTTCAACTGATAATTTTTTTTGGTTGCCCTATCCCTTTTAAATTTTAATTTTTGTCAATCCCATAATTTAATACATTTCCCCCCTGTTTTTTTTTTTTACCAAATTGCAGGTTCAATACCAGTAGAACTAGGGAATTTGACACAACTATTGCAGTTGTCTCTTTATAATAATTCGCTAACGGGTTCAATCCCTTCTACTTTGAGTCAATTGGTCAATTTGAGATATCTCCTTCTATCTTTCAACCAACTTGAAGGTGCCATACCAGCAGAACT------------------------------------------------------------------------------------------------------------------------------------------------GGGGAATTTAACACAACTGATTGGATTTTATCTCTCCAACAATTCAATCACCGGTTCAATCCCTTCTAGTTTGGGTCAATTACAGAATTTGACTATTCTCCTTCTTGATTCTAATCGTATTCAAGGTCCCATACCAGAAGAATTTGGAAATTTAAAATCTCTACATATATTATATCTGTCAAACAATTTACTCACCAGTACAATTCCCCCTACATTGGGTCGATTGGAGAATTTGGCACACCTCTTCCTTGATTCTAACCAAATAGAAGGTCACATACCCCTAGAGCTAGCGAATTTGTCCAATTTAGACACTTTACATCTTTCACAAAACAAGATCTCCGGTTTAATACCTCCAAAACTATTTCAAATGGGCAAAATGCATTCTTTATATCTCTCATCAAATCTGTTAAGTGGCTCAATCCCAATAGAGAATCTGAAATGTCCCTCTGTTGCAACAGTTGATTTAAGTTACAACTTGTTAAATGGAAGCATACCTTCTCAAATTGGTTGTGTCAATAACCTTGACCTTAGCCACAATTTTCTTAAAGGTGAGGTTCCATCTCTTTTGGGAAAGAATTCCATACTAGATAGGTTGGATCTTAGTTATAATAATCTCACAGGTAAACTGTACAAGGAACTTGCTACTCTAACATATATAAACCTTTCATACAATTCTTTTGACTTTTCACAAGACCTTGACTTGAAGGCACACATACCAGATTATTGTTCTTTCCCAAGAAACTCACTAATCAGTCACAACCCACCAAATTTTACATCTTGTGATCCTTCTCCCCAAACAAACTCTCCAACTAGTAAAGCTAAGCCTATCACTCTAATTGTTATTCCTATCATCGGTATAATTCTTTGGGTAATTCTTTTAGCATTATATTTCGCAAGATGCTTTTCTAAAACCAAATTTGAAGGAGGATTAGCAAAGAATGGAGACTTGTTTTCTGTATGGAACTATGATGGCAAAGTTGCATTTGAAGACATCATTGAAGCAACTGAAGACTTTCACATCAAGTACTGCATTGGGACTGGTGCATATGGAAGTGTCTATAGAGTTCAATTGCCGACTGGCAAAATTGTT-GCAGTGAAGAAACTTCACCAAATGGAAGCTCAAAATCCATCTTTTGACAAAAGTTTCCGCAATGAGGTCAAGATGCTAACCGAAATATGTCATAGAAACATTGTAAAGCTTCATGGTTTTTGCCTACATAATCGTTGTATGTTTCTAGTCTATCAATACATGGAAAGTGGTAGCTTATTTTATGCCTTGAATAATGATGTGGAAGCTAAGGAGATGAATTGGAGCAAGAGGGTGAACATCATTAAAGGAATGGCAGATGCTTTGTCCTACATGCATCATGATTGTACACCACCCATTATTCATCGAGATGTAACAAGTAGCAATGTTTTATTGAACTCACACTTGCAGGCTTTTGTCTCAGACTTTGGCACAGCTAGACTCCTTGATCCTGATTCTTCAAATCAAACATTAGTAGTTGGCACATACGGATATATTGCCCCAGGTGAGATATTTTTAAAATAAAGA------------------GGAAATTATATTTATGA--TTTCATTTAATTTAATTTTAAAGATAAATAGTCAAATTCATCCCTGAAAGTATGATACAATGACAAGTTAATCTCCGAAAGATTAAAACTTCAAATTTAGTTTCTGAATGTGCAAAAAGTGTGACAAATTAATCCCACAAACACTATTTATACATTTAGAAACTAAA-TTTATCGCATTTTTTAC-ATATTC-AAAGACTAAATTTATATTTTT-CTGAAATTAATTTGTCAGTGTCTCACTTTCAGGATGAATTTGACTATTTTCCCTTGATTTACTGTTGTAGTATTGAGACAACTTTCTTGATTTCTTTTTGTCTACTACAGAGCTTGCTTACACATTGACTGTATCAGAAAAATGTGATGTTTTTAGTTTTGGGGTTGTGGCATTAGAAACATTAATGGGAAGACATCCAGGAGAGTTCATCTCGTCTTTATCAAATTCATCAACTCAAAACATATTACTGAAGGACCTCTTGGATGCACGTCTTCCTCTTCCTGTTTTTCCAAAAGATGCTCAAGATATAATGCTTGTGGTAGCACTAGCATTGGCTTGCTTGTGTTCCCAACCAAAGTCTAGACCATCAATGCAACAAGTGGCTCAAGAACTTTGTGCTTCCAAACTACCCCCACCTCTGCCTTTCTATAAAATTTCAATTGCTCAGTTGATGACTCCAGATACATTATTGTCTTTCATTTGA
>Dahuapi
ATTATGAATCAATCGAGCATGGCAAACTGTGTTT--GCAGTTTATTA--ATTATGGCCCTTTATATCATGTTGCTACTATCCGTTATTGTTACCAGCATGACA-CATTCTTC-TAATTCCT-CAACCATAAA-TGAGGAA-CGACAGGCTTTGCTCCAAAGCGGTTGGTGGAATGATTACCTAAATATCTCAGACCATTGTGCTTGGGATGCTATCACTTGTAATGAA-GCTGGAAGTGTTATTATGATTT-----ACTGTTGGAAGATTCCTCCATCTGAAGAATTGCGGCGGCTTCAGAACTTGAACATGACTGCCTTCCCCAATTTAGAGGTTCTAAGTCTATATGGAATGAGTCTTAGGGGAAGCATTCCTAAAGAAATAAGCACACTTACAAAGCTTACCGGTCTTTACCTATCGAATAATCATCTTCAAGGTAAATTGACTGCTGCCTAAAAAACTTTTTTCAACTGATAATTCTTTTGGTTGCACTATCCCTTCTAAATTCTAATTTCTGTCAATCCAATAATCTAATACATCTCCACCATGTTTTTTTTTTTTACCAAATTGCAGGTTCAATACCAGTAGAACTAGGGAATTTGACACAACTATTGCAGTTGTCTCTTTATAATAATTCGCTAACGGGTTCAATCCCTTCTACTTTGAGTCAATTGGTCAATTTGAGATATCTCCTTCTATCTTTCAACCAACTTGAAGGTGCCATACCAGCAGAACT------------------------------------------------------------------------------------------------------------------------------------------------GGGGAATTTAACACAACTGATTGGATTTTATCTCTCCAACAATTCAATCACCGGTTCAATCCCTTCTAGTTTGGGTCAATTACAGAATTTGACTATTCTCCTTCTTGATTCTAATCGTATTCAAGGTCCCATACCAGAAGAATTTGGAAATTTAAAATCTCTACATATATTATATCTGTCAAACAATTTACTCACCAGTACAATTCCCCCTACATTGGGTCGATTGGAGAATTTGACACACCTCTTCCTTGATTCTAACCAAATAGAAGGTCACATACCCCTAGAGCTAGCGAATTTGTCCAATTTAGACACTTTACATCTTTCACAAAACAAGATCTCCGGTTTAATACCTCCAAAACTATTTCAAATGGGCAAAATGCATTCTTTATATCTCTCATCAAATCTGTTAAGTGGCTCAATCCCAATAGAGAATCTGAAATGTCCCTCTATTGCAACAGTTGATTTAAGTTACAACTTGTTAAATGGAAGCATACCTTCTCAAATTGGTTGTGTCAATAACCTTGACCTTAGCCACAATTTTCTTAAAGGTGAGGTTCCATCTCTTTTGGGAAAGAATTCCATACTAGATAGGTTGGATCTTAGTTATAATAATCTCACAGGTAAACTGTACAAGGAACTTGCTACTCTAACATATATAAACCTTTCATACAATTCTTTTGACTTTTCACAAGACCTTGACTTGAAGGCACACATACCAGATTATTGTTCTTTCCCAAGAGACTCACTAATCAGTCACAACCCACCAAATTTTACATCTTGTGATCCTTCCCCCCAAACAAATTCTCCAACTAGTAAAGCTAAGCCTATCACTGTAATTGTTCTTCCTATCATCGGTATAATTCTTGGTGTAATTCTTTTAGCATTATATTTCGCAAGATGCTTTTCTAAAACCAAATTTGAAGGAGGATTAGCAAAGAATGGAGACTTGTTTTCTGTATGGAACTATGATGGCAAAGTTGCATTTGAAGACATCATTGAAGCAACTGAAGACTTTCACATCAAGTACTGCATTGGGACTGGTGCATATGGAAGTGTCTATAGAGTTCAATTGCCGACTGGCAAAATTGTT-GCAGTGAAGAAACTTCACCAAATGGAAGCTCAAAATCCATCTTTTGACAAAAGTTTCCGCAATGAGGTCAAGATGCTAACCGAAATATGCCATAGAAACATTGTAAAGCTTCATGGTTTTTGCCTACATAATCGGTGTATGTTTCTAGTCTATCAATACATGGAAAGTGGTAGCTTATTTTATGCCTTGAATAATGATGTGGAAGCTCAGGAGTTGAATTGGAGCAAGAGGGTGAACATCATTAAAGGAATGGCAAATGCTTTGTCCTACATGCATCATGATTGTACACCACCCATTATTCATCGAGATGTAACAAGTAGCAATGTTTTATTGAACTCACACTTGCAGGCTTTTGTCTCAGACTTTGGCACAGCTAGACTCCTTGATCCTGATTCTTCAAATCAAACATTAGTAGTTGGCACATACGGATATATTGCCCCAGGTGAGATATTTTTAAAATAAAGA------------------GGAAATTATACTTATGT--TTTCATTTAATTTA--TTTAAAGATAAATAGTCAAATTCATCCCTGAAAGTATGATACGATGACAAGTTAATCTTCGAAAGATTAAAACTTCAAATTTAGTTCTTGAATGTGTAAAAAGTGTGACAAATTAATCCCACAAACACTTTTTATACATTCAGAAATTAAA-TTTATTGCATTTTTTGC-ATATTC-AAAGACTAAATTTATATTTTT-CTGAAATTAATTTGTCAGTGTCTCACTTTCAGGATGAATTTGACTATTTCCCCTTGATTTGTTGTTGTAGTATTGAGATAATTTTCTTGATTTCTTTTTGTCTACTACAGAGCTTGCTTACACATTGACTGTATCAGAAAAATGTGATGTTTTTAGTTTTGGGGTTGTGGCATTAGAAACATTAATGGGAAGACATCCAGGAGAGTTCATCTCGTCTTTATCAAATTCATCAACTCAAAACATATTACTGAAGGACCTCTTGGATTCACGTCTTCCTCTTCCTGTTTTTCCAAAAGATGCTCAAGATATAATGCTTGTGGTAGCACTAGCATTGGCTTGCTTGTGTTTCCAACCAAAGTCTAGACCATCAATGCAACAAGTGGCTCAAGAACTCTGTGCTTCGAAACTACCCCCACCTCTGCCTTTCTATAAAATTTCAATTGCTCAGTTGATGACTCCAGATATATTATTGTCTTTCATTTGA
>Pingdinghuang
ATTATGAATCAATCGAGCATGGCAAACTGTGTTT--GCAGTTTATTA--ATTATGGCCCTTTATAACATGTTGCTACCATCCGTTATTGTTACCAGCATGACA-CATTCTTC-TAATTCCT-CAACCATAAA-TGAGGAA-CGACAGGCTTTGCTCCAAAGCGGTTGGTGGAATGATTACCTAAATATCTCAGACCATTGTGCTTGGGATGCTATCACTTGTAATGAA-GCTGGAAGTGTTATTATAATTC-----TCGGTTGGAAGATTCCTCCATCTGAAGAATTGCGGCGGCTTCAGAACTTGAACATGACTGCCTTCCCCAATTTAGAGGTTCTATATCTATATGGAATGAGTCTTAGGGGAAGCATCCCTAAAGAAATAAGCACACTTACAAAGCTTACCGATCTTTACCTATCGAATAATCATCTTCAAGGTAAATTGAATGCTGCCTAAAAAACTTTTTTCAACTGATAATTCTTTTGGTTGCACTATCCCTTCTAAATTCTAATTTCTGTCAATCCAATAATCTAATACATCTCCACCATGTTTTTTTTTTTTACCAAATTGCAGGTTCAATACCAGTAGAACTAGGGAGTTTGACACAACTAGTGCTTTTGTCTCTTTATAATAATTCGCTAACGGGTTCAATCCCTTCTACTTTGAGTCAATTGGTCAATTTGAGATATCTCCTTCTATCTTTCAACCAACTTGAAGGTGCCATACCAGCAGAACT------------------------------------------------------------------------------------------------------------------------------------------------GGGGAATTTAACACAACTGATTGGATTTTATCTCTCCAACAATTCAATCACCGGTTCAATCCCTTCTAGTTTGGGTCAATTACAGAATTTGACTATTCTCCTTCTTGATTCTAATCGTATTCAAGGTCCCATACCAGAAGAATTTGGAAATTTAAAATCTCTACATATATTATATCTGTCAAACAATTTGCTCACCAGTACAATTCCCCCTACATTGGGTCGATTGGAGAATTTGACACACCTCTTCCTTGATTCTAACCAAATAGAAGGTCACATACCCCTAGAGCTAGCGAATTTGTCCAATTTAGACACTTTACATCTTTCACAAAACAAGATCTCCGGTTTAATACCTCCAAAACTATTTCAAATGGGCAAAATGCATTCTTTATATCTCTCATCAAATCTGTTAAGTGGCTCAATCCCAATAGAGAATCTGAAATGTCCCTCTATTGCAACAGTTGATTTAAGTTACAACTTGTTAAATGGAAGCATACCTTCTCAAATTGGTTGTGTCAATAACCTTGACCTTAGCCACAATTTTCTTAAAGGTGAGGTTCCATCTCTTTTGGGAAAGAATTCCATACTAGATAGGTTGGATCTTAGTTATAATAATCTCACAGGTAAACTGTACAAGGAACTTGCTACTCTAACATATATAAACCTTTCATACAATTCTTTTGACTTTTCACAAGACCTTGACTTGAAGGCACACATACCAGATTATTGTTCTTTCCCAAGAGACTCACTAATCAGTCACAACCCACCAAATTTTACATCTTGTGATCCTTCCCCCCAAACAAATTCTCCAACTAGTAAAGCTAAGCCTATCACTGTAATTGTTCTTCCTATCATCGGTATAATTCTTGGTGTAATTCTTTTAGCATTATATTTCGCAAGATGCTTTTCTAAAACCAAATTTGAAGGAGGATTAGCAAAGAATGGAGACTTGTTTTCTGTATGGAACTATGATGGCAAAGTTGCATTTGAAGACATCATTGAAGCAACTGAAGACTTTCACATCAAGTACTGCATTGGGACTGGTGCATATGGAAGTGTCTATAGAGTTCAATTGCCGACTGGCAAAATTGTT-GCAGTGAAGAAACTTCACCAAATGGAAGCTCAAAATCCATCTTTTGACAAAAGTTTCCGCAATGAGGTCAAGATGCTAACCGAAATATGCCATAGAAACATTGTAAAGCTTCATGGTTTTTGCCTACATAATCGGTGTATGTTTCTAGTCTATCAATACATGGAAAGTGGTAGCTTATTTTATGCCTTGAATAATGATGTGGAAGCTCAGGAGTTGAATTGGAGCAAGAGGGTGAACATCATTAAAGGAATGGCAAATGCTTTGTCCTACATGCATCATGATTGTACACCACCCATTATTCATCGAGATGTAACAAGTAGCAATGTTTTATTGAACTCACACTTGCAGGCTTTTGTCTCAGACTTTGGCACAGCTAGACTCCTTGATCCTGATTCTTCAAATCAAACATTAGTAGTTGGCACATACGGATATATTGCCCCAGGTGAGATATTTTTAAAATAAAGA------------------GGAAATTATACTTATGT--TTTCATTTAATTTA--TTTAAAGATAAATAGTCAAATTCATCCCTGAAAGTATGATACGATGACAAGTTAATCTTCGAAAGATTAAAACTTCAAATTTAGTTCTTGAATGTGTAAAAAGTGTGACAAATTAATCCCACAAACACTTTTTATACATTCAGAAATTAAA-TTTATCGCATTTTTTGC-ATATTC-AAAGACTAAATTTATATTTTT-CTGAAATTAATTTGTCAGTGTCTCACTTTCAGGATGAATTTGACTATTTCCCCTTGATTTGTTGTTGTAGTATTGAGATAACTTTCTTGATTTCTTTTTGTCTACTACAGAGCTTGCTTACACATTGACTGTATCAGAAAAATGTGATGTTTTTAGTTTTGGGGTTGTGGCATTAGAAACATTAATGGGAAGACATCCAGGAGAGTTCATCTCGTCTTTATCAAATTCATCAACTCAAAACATATTACTGAAGGACCTCTTGGATTCACGTCTTCCTCTTCCTGTTTTTCCAAAAGATGCTCAAGATATAATGCTTGTGGTAGCACTAGCATTGGCTTGCTTGTGTTTCCAACCAAAGTCTAGACCATCAATGCAACAAGTGGCTCAAGAACTCTGTGCTTCGAAACTACCCCCACCTCTGCCTTTCTATAAAATTTCAATTGCTCAGTTGATGACTCCAGATATATTATTGTCTTTCATTTGA
>Tiejiaohuang
TGATTAAATTTCTATTTCTGCGTTATTTGTGCGTAATTGTTTTATTA--ATTAGTTTTCTCCACACCTGGCTGCAACCATAAAAACTGGTTACACTAAAGACA-AAAACTTC-TAGTTCCT-CAAAAGAAAA-TAAGGAC-CAGCAACCAGTGCCACACCAACGTCGCGCTAATGGCCCCACAAATATCTCTAACCATTGTGCTTGGGATGCTATCACTTGTAATGAA-GCTGGAAGTGTTATTATAATTC-----TCGGTTGGAAGATTCCTCCATCTGAAGAATTGCGGCGGCTTCAGAACTTGAACATGTCTGCCTTCCCCAATTTAGAGGTTCTAGGTCTATATGGAATGAGTCTTAGGGGAAGCATCCCTAAAGAAATAAGCACACTTACAAAGCTTGCCATTCTTTACCTATCGAATAATCATCTTCAAGGTAAATTGACTGCTGCCTAAAAAACTTTTTCAACTGATAATTTTTTTTGGTTGCCCTATCCCTTTTAAATTTTAATTTTTGTCAATCCCATAATTTAATACATTTCCCCCCTGTTTTTTTTTTTTACCAAATTGCAGGTTCAATACCAGTAGAACTAGGGAATTTGACACAACTATTGCAGTTGTCTCTTTATAATAATTCGCTAACGGGTTCAATCCCTTCTACTTTGAGTCAATTGGTCAATTTGAGATATCTCCTTCTATCTTTCAACCAACTTGAAGGTGCCATACCAGCAGAACT------------------------------------------------------------------------------------------------------------------------------------------------GGGGAATTTAACACAACTGATTGGATTTTATCTCTCCAACAATTCAATCACCGGTTCAATCCCTTCTAGTTTGGGTCAATTACAGAATTTGACTATTCTCCTTCTTGATTCTAATCGTATTCAAGGTCCCATACCAGAAGAATTTGGAAATTTAAAATCTCTACATATATTATATCTGTCAAACAATTTACTCACCAGTACAATTCCCCCTACATTGGGTCGATTGGAGAATTTGGCACACCTCTTCCTTGATTCTAACCAAATAGAAGGTCACATACCCCTAGAGCTAGCGAATTTGTCCAATTTAGACACTTTACATCTTTCACAAAACAAGATCTCCGGTTTAATACCTCCAAAACTATTTCAAATGGGCAAAATGCATTCTTTATATCTCTCATCAAATCTGTTAAGTGGCTCAATCCCAATAGAGAATCTGAAATGTCCCTCTGTTGCAACAGTTGATTTAAGTTACAACTTGTTAAATGGAAGCATACCTTCTCAAATTGGTTGTGTCAATAACCTTGACCTTAGCCACAATTTTCTTAAAGGTGAGGTTCCATCTCTTTTGGGAAAGAATTCCATACTAGATAGGTTGGATCTTAGTTATAATAATCTCACAGGTAAACTGTACAAGGAACTTGCTACTCTAACATATATAAACCTTTCATACAATTCTTTTGACTTTTCACAAGACCTTGACTTGAAGGCACACATACCAGATTATTGTTCTTTCCCAAGAAACTCACTAATCAGTCACAACCCACCAAATTTTACATCTTGTGATCCTTCTCCCCAAACAAACTCTCCAACTAGTAAAGCTAAGCCTATCACTCTAATTGTTATTCCTATCATCGGTATAATTCTTTGGGTAATTCTTTTAGCATTATATTTCGCAAGATGCTTTTCTAAAACCAAATTTGAAGGAGGATTAGCAAAGAATGGAGACTTGTTTTCTGTATGGAACTATGATGGCAAAGTTGCATTTGAAGACATCATTGAAGCAACTGAAGACTTTCACATCAAGTACTGCATTGGGACTGGTGCATATGGAAGTGTCTATAGAGTTCAATTGCCGACTGGCAAAATTGTT-GCAGTGAAGAAACTTCACCAAATGGAAGCTCAAAATCCATCTTTTGACAAAAGTTTCCGCAATGAGGTCAAGATGCTAACCGAAATATGTCATAGAAACATTGTAAAGCTTCATGGTTTTTGCCTACATAATCGTTGTATGTTTCTAGTCTATCAATACATGGAAAGTGGTAGCTTATTTTATGCCTTGAATAATGATGTGGAAGCTAAGGAGATGAATTGGAGCAAGAGGGTGAACATCATTAAAGGAATGGCAGATGCTTTGTCCTACATGCATCATGATTGTACACCACCCATTATTCATCGAGATGTAACAAGTAGCAATGTTTTATTGAACTCACACTTGCAGGCTTTTGTCTCAGACTTTGGCACAGCTAGACTCCTTGATCCTGATTCTTCAAATCAAACATTAGTAGTTGGCACATACGGATATATTGCCCCAGGTGAGATATTTTTAAAATAAAGA------------------GGAAATTATATTTATGA--TTTCATTTAATTTAATTTTAAAGATAAATAGTCAAATTCATCCCTGAAAGTATGATACAATGACAAGTTAATCTCCGAAAGATTAAAACTTCAAATTTAGTTTCTGAATGTGCAAAAAGTGTGACAAATTAATCCCACAAACACTATTTATACATTTAGAAACTAAA-TTTATCGCATTTTTTAC-ATATTC-AAAGACTAAATTTATATTTTT-CTGAAATTAATTTGTCAGTGTCTCACTTTCAGGATGAATTTGACTATTTTCCCTTGATTTACTGTTGTAGTATTGAGACAACTTTCTTGATTTCTTTTTGTCTACTACAGAGCTTGCTTACACATTGACTGTATCAGAAAAATGTGATGTTTTTAGTTTTGGGGTTGTGGCATTAGAAACATTAATGGGAAGACATCCAGGAGAGTTCATCTCGTCTTTATCAAATTCATCAACTCAAAACATATTACTGAAGGACCTCTTGGATGCACGTCTTCCTCTTCCTGTTTTTCCAAAAGATGCTCAAGATATAATGCTTGTGGTAGCACTAGCATTGGCTTGCTTGTGTTCCCAACCAAAGTCTAGACCATCAATGCAACAAGTGGCTCAAGAACTTTGTGCTTCCAAACTACCCCCACCTCTGCCTTTCTATAAAATTTCAATTGCTCAGTTGATGACTCCAGATACATTATTGTCTTTCATTTGA
>Qichadou1
---ATGAATCAATCGAGCATGGCAAACTGTGTTT--GCAGTTTATTA--ATTATGGCCCTTTATATCATGTTGCTACTATCCGTTATTGTTACCAGCATGACA-CATTCTTC-TAATTCCT-CAACCATAAA-TGAGGAA-CGACAGGCTTTGCTCCAAAGCGGTTGGTGGAATGATTACCTAAATATCTCAGACCATTGTGCTTGGGATGCTATCACTTGTAATGAA-GCTGGAAGTGTTATTATGATTT-----ACTGTTGGAAGATTCCTCCATCTGAAGAATTGCGGCGGCTTCAGAACTTGAACATGTCTGCCTTCCCCAATTTAGAGGTTCTAGATCTATATGGAATGAGTCTTAGGGGAAGCATCCCTAAAGAAATAAGCACACTTACAAAGCTTACAGATCTTTACCTAACCCATAATCATCTTCAAGGTAAATTGACTGCTGCCTAAAAAACTTTTTT-------TAATTCTTTTGGTTGCACTATCCCTTCTAAATTCTAATTTCTGTCAATCCAATAATCTAATACATCTCCACCATGTTTTTTTTTTTTACCAAATTGCAGGTTCAATACCAGTAGAACTAGGGAGTTTGACACAACTAGTGCATTTGTCTCTTTATAATAATTCGCTAACGGGTTCAATCCCTTCTACTTTGAGTCAATTGGTCAATTTGAGATATCTCCTTCTATCTTTCAACCAACTTGAAGGGGCCATACCAGCAGAACTAGGGAATTTGACACAACTAGTGCAGTTGACTCTTGATGATAATTCGCTAACGGGTTCAATCCCTTCTACTTTGAGTCAATTGGTCAATTTGACATATCTCCTTCTATCTTTCAACCAACTTGAAGGGGCCATACCAGCAGAACTGGGGAATTTAACACAACTGATTGGATTTTATCTCTCCAACAATTCAATCACCGGTTCAATCCCTTCTAGTTTGGGTCAATTACAGAATTTGACTATTCTCCTTCTTGATTCTAATCGTATTCAAGGTCCCATACCAGAAGAATTTGGAAATTTAAAATCTCTACATATATTATATCTGTCAAACAATTTACTCACCAGTACAATTCCCCCTACATTGGGTCGATTGGAGAATTTGACACACCTCTTCCTTGATTCTAACCAAATAGAAGGTCACATACCTCTAGAGCTAGCGAATTTGTCCAATTTAGACACTTTACATCTTTCACAAAACAAGATCTCCGGTTTAATACCTCCAAAACTATTTCAAATGGGCAAAATGCATTCTTTATATCTCTCATCAAATCTGTTAAGTGGCTCAATCCCAATAGAGAATCTGAAATGTCCCTCTATTGCAACAGTTGATTTAAGTTACAACTTGTTAAATGGAAGCATACCTTCTCAAATTGGTTGTGTCAATAACCTTGACCTTAGCCACAATTTTCTTAAAGGTGAGGTTCCATCTCTTTTGGGAAAGAATTCCATACTAGATAGGTTGGATCTTAGTTATAATAATCTCACAGGTAAACTGTACAAGGAACTTGCTACTCTAACATATATAAACCTTTCATACAATTCTTTTGACTTTTCACAAGACCTTGACTTGAAGGCACACATACCAGATTATTGTTCTTTCCCAAGAAACTCACTAATCAGTCACAACCCACCAAATTTTACATCTTGTGATCCTTCTCCCCAAACAAACTCTCCAACTAGTAAAGCTAAGCCTATCACTCTAATTGTTATTCCTATCATCGGTATAATTCTTTGGGTAATTCTTTTAGCATTATATTTCGCAAGATGCTTTTCTAAAACCAAATTTGAAGGAGGATTAGCAAAGAATGGAGACTTGTTTTCTGTATGGAACTATGATGGCAAAGTTGCATTTGAAGACATCATTGAAGCAACAGAAGACTTTCACATCAAGTACTGCATTGGGACTGGTGCATATGGAAGTGTCTATAGAGTTCAATTGCCGACTGGCAAAATTGTT-GCAGTGAAGAAACTTCACCAAATGGAAGCTCAAAATCCATCTTTTGACAAAAGTTTCCGCAATGAGGTCAAGATGCTAACCGAAATATGTCATAGAAACATTGTAAAGCTTCATGGTTTTTGCCTACATAATCGGTGTATGTTTCTAGTCTATCAATACATGGAAAGTGGTAGCTTATTTTATGCCTTGAATAATGATGTGGAAGCTAAGGAGATGAATTGGAGCAAGAGGGTGAACATCATTAAAGGAATGGCAGATGCTTTGTCCTACATGCATCATGATTGTACACCACCCATTATTCATCGAGATGTAACAAGTAGCAATGTTTTATTGAACTCACACTTGCAGGCTTTTGTCTCAGACTTTGGCACAGCTAGACTCCTTGATCCTGATTCTTCAAATCAAACATTAGTAGTTGGCACATACGGATATATTGCCCCAGGTGAGATATTTTTAAAATAAAAACTTCGTACCCCATTGCCCAGAGGCTCTTCGTACCCCATTTCATTTAATTTAATTTTAAAGATAAATAGTCAAATTCATCCCTGAAAGTATGATACAATGACAAGTTAATCTCCGAAAGATTAAAACTTCAAATTTAGTTCCTGAATGTGCAAAAAGTGTGAAAAATTAATCCCACAAATACTATTTATACATTTAGAAACTAAA-TTTATCGCATTTTTTGC-ATATTC-AAAGACTAAATTTATATTTTT-CTGAAATTAATTTGTCACTGTCTCACTTTCAGGATGAATTTGACTATTTTCCCCTGATTTACTGTTGTAGTATTGAGACAACTTTCTTGATTTCTTTTTGTCTACTACAGAGCTTGCTTACACATTGACTGTATCAGAAAAATGTGATGTTTTTAGTTTTGGGGTTGTGGCATTAGAAACATTAATGGGAAGACATCCAGGAGAGTTCATCTCGTCTTTATCAAATTCATCAACTCAAAACATATTACTGAAGGACCTCTTGGATGCACGTCTTCCTCTTCCTGTTTTTCCAAAAGATGCTCAAGATATAATGCTTGTGGTAGCACTAGCATTGGCTTGCTTGTGTTCCCAACCAAAGTCTAGACCATCAATGCAACAAGTGGCTCAAGAACTTTGTGCTTCCAAACTACCCCCACCTCTGCCTTTCTATAAAATTTCAATTGCTCAGTTGATGACTCCAGATACATTATTGTCTTTCATTTGA
>Peking
---ATGAATCAATCGAGCATGGCAAACTGTGTTT--GCAGTTTATTA--ATTATGGCCCTTTATAACATGTTGCTACCATCCGTTATTGTTACCAGCATGACA-CATTCTTC-TAATTCCT-CAACCATAAA-TGAGGAA-CGACAGGCTTTGCTCCAAAGCGGTTGGTGGAATGATTACCTAAATATCTCAGACCATTGTGCTTGGGATGCTATCACTTGTAATGAA-GCTGGAAGTGTTATTATAATTC-----TCGGTTGGAAGATTCCTCCATCTGAAGAATTGCGGCGGCTTCAGAACTTGAACATGACTGCCTTCCCCAATTTAGAGGTTCTATATCTATATGGAATGAGTCTTAGGGGAAGCATCCCTAAAGAAATAAGCACACTTACAAAGCTTACCGATCTTTACCTATCGAATAATCATCTTCAAGGTAAATTGAATGCTGCCTAAAAAACTTTTTTCAACTGATAATTCTTTTGGTTGCACTATCCCTTCTAAATTCTAATTTCTGTCAATCCAATAATCTAATACATCTCCACCATGTTTTTTTTTTTTACCAAATTGCAGGTTCAATACCAGTAAAACTAGGGAGTTTGACACAACTAGTGCTTTTGTCTCTTTATAATAATTCGCTAACGGGTTCAATCCCTTCTACTTTGAGTCAATTGGTCAATTTGAGATATCTCCTTCTATCTTTCAACCAACTTGAAGGTGCCATACCAGCAGAACT------------------------------------------------------------------------------------------------------------------------------------------------GGGGAATTTAACACAACTGATTGGATTTTATCTCTCCAACAATTCAATCACCGGTTCAATCCCTTCTAGTTTGGGTCAATTACAGAATTTGACTATTCTCCTTCTTGATTCTAATCGTATTCAAGGTCCCATACCAGAAGAATTTGGAAATTTAAAATCTCTACATATATTATATCTGTCAAACAATTTGCTCACCAGTACAATTCCCCCTACATTGGGTCGATTGGAGAATTTGACACACCTCTTCCTTGATTCTAACCAAATAGAAGGTCACATACCCCTAGAGCTAGCGAATTTGTCCAATTTAGACACTTTACATCTTTCACAAAACAAGATCTCCGGTTTAATACCTCCAAAACTATTTCAAATGGGCAAAATGCATTCTTTATATCTCTCATCAAATCTGTTAAGTGGCTCAATCCCAATAGAGAATCTGAAATGTCCCTCTATTGCAACAGTTGATTTAAGTTACAACTTGTTAAATGGAAGCATACCTTCTCAAATTGGTTGTGTCAATAACCTTGACCTTAGCCACAATTTTCTTAAAGGTGAGGTTCCATCTCTTTTGGGAAAGAATTCCATACTAGATAGGTTGGATCTTAGTTATAATAATCTCACAGGTAAACTGTACAAGGAACTTGCTACTCTAACATATATAAACCTTTCATACAATTCTTTTGACTTTTCACAAGACCTTGACTTGAAGGCACACATACCAGATTATTGTTCTTTCCCAAGAGACTCACTAATCAGTCACAACCCACCAAATTTTACATCTTGTGATCCTTCCCCCCAAACAAATTCTCCAACTAGTAAAGCTAAGCCTATCACTGTAATTGTTCTTCCTATCATCGGTATAATTCTTGGTGTAATTCTTTTAGCATTATATTTCGCAAGATGCTTTTCTAAAACCAAATTTGAAGGAGGATTAGCAAAGAATGGAGACTTGTTTTCTGTATGGAACTATGATGGCAAAGTTGCATTTGAAGACATCATTGAAGCAACTGAAGACTTTCACATCAAGTACTGCATTGGGACTGGTGCATATGGAAGTGTCTATAGAGTTCAATTGCCGACTGGCAAAATTGTT-GCAGTGAAGAAACTTCACCAAATGGAAGCTCAAAATCCATCTTTTGACAAAAGTTTCCGCAATGAGGTCAAGATGCTAACCGAAATATGCCATAGAAACATTGTAAAGCTTCATGGTTTTTGCCTACATAATCGGTGTATGTTTCTAGTCTATCAATACATGGAAAGTGGTAGCTTATTTTATGCCTTGAATAATGATGTGGAAGCTCAGGAGTTGAATTGGAGCAAGAGGGTGAACATCATTAAAGGAATGGCAAATGCTTTGTCCTACATGCATCATGATTGTACACCACCCATTATTCATCGAGATGTAACAAGTAGCAATGTTTTATTGAACTCACACTTGCAGGCTTTTGTCTCAGACTTTGGCACAGCTAGACTCCTTGATCCTGATTCTTCAAATCAAACATTAGTAGTTGGCACATACGGATATATTGCCCCAGGTGAGATATTTTTAAAATAAAGA------------------GGAAATTATACTTATGT--TTTCATTTAATTTA--TTTAAAGATAAATAGTCAAATTCATCCCTGAAAGTATGATACGATGACAAGTTAATCTTCGAAAGATTAAAACTTCAAATTTAGTTCTTGAATGTGTAAAAAGTGTGACAAATTAATCCCACAAACACTTTTTATACATTCAGAAATTAAA-TTTATCGCATTTTTTGC-ATATTC-AAAGACTAAATTTATATTTTT-CTGAAATTAATTTGTCAGTGTCTCACTTTCAGGATGAATTTGACTATTTCCCCTTGATTTGTTGTTGTAGTATTGAGATAACTTTCTTGATTTCTTTTTGTCTACTACAGAGCTTGCTTACACATTGACTGTATCAGAAAAATGTGATGTTTTTAGTTTTGGGGTTGTGGCATTAGAAACATTAATGGGAAGACATCCAGGAGAGTTCATCTCGTCTTTATCAAATTCATCAACTCAAAACATATTACTGAAGGACCTCTTGGATTCACGTCTTCCTCTTCCTGTTTTTCCAAAAGATGCTCAAGATATAATGCTTGTGGTAGCACTAGCATTGGCTTGCTTGTGTTTCCAACCAAAGTCTAGACCATCAATGCAACAAGTGGCTCAAGAACTCTGTGCTTCGAAACTACCCCCACCTCTGCCTTTCTATAAAATTTCAATTGCTCAGTTGATGACTCCAGATATATTATTGTCTTTCATTTGA
>WDD00984
---ATGAATCAATCGAGCATGGCAAACTGTGTTT--GCAGTTTATTA--ATTATGGCCCTTTATATCATGTTGCTACTATCCGTTATTGTTACCAGCATGACA-CATTCTTC-TAATTCCT-CAACCATAAA-TGAGGAA-CGACAGGCTTTGCTCCAAAGCGGTTGGTGGAATGATTACCTAAATATCTCAGACCATTGTGCTTGGGATGCTATCACTTGTAATGAA-GCTGGAAGTGTTATTATGATTT-----ACTGTTGGAAGATTCCTCCATCTGAAGAATTGCGGCGGCTTCAGAACTTGAACATGACTGCCTTCCCCAATTTAGAGGTTCTAAGTCTATATGGAATGAGTCTTAGGGGAAGCATTCCTAAAGAAATAAGCACACTTACAAAGCTTACCGGTCTTTACCTATCGAATAATCATCTTCAAGGTAAATTGACTGCTGCCTAAAAAACTTTTTTCAACTGATAATTCTTTTGGTTGCACTATCCCTTCTAAATTCTAATTTCTGTCAATCCAATAATCTAATACATCTCCACCATGTTTTTTTTTTTTACCAAATTGCAGGTTCAATACCAGTAGAACTAGGGAATTTGACACAACTATTGCAGTTGTCTCTTTATAATAATTCGCTAACGGGTTCAATCCCTTCTACTTTGAGTCAATTGGTCAATTTGAGATATCTCCTTCTATCTTTCAACCAACTTGAAGGTGCCATACCAGCAGAACT------------------------------------------------------------------------------------------------------------------------------------------------GGGGAATTTAACACAACTGATTGGATTTTATCTCTCCAACAATTCAATCACCGGTTCAATCCCTTCTAGTTTGGGTCAATTACAGAATTTGACTATTCTCCTTCTTGATTCTAATCGTATTCAAGGTCCCATACCAGAAGAATTTGGAAATTTAAAATCTCTACATATATTATATCTGTCAAACAATTTACTCACCAGTACAATTCCCCCTACATTGGGTCGATTGGAGAATTTGACACACCTCTTCCTTGATTCTAACCAAATAGAAGGTCACATACCCCTAGAGCTAGCGAATTTGTCCAATTTAGACACTTTACATCTTTCACAAAACAAGATCTCCGGTTTAATACCTCCAAAACTATTTCAAATGGGCAAAATGCATTCTTTATATCTCTCATCAAATCTGTTAAGTGGCTCAATCCCAATAGAGAATCTGAAATGTCCCTCTATTGCAACAGTTGATTTAAGTTACAACTTGTTAAATGGAAGCATACCTTCTCAAATTGGTTGTGTCAATAACCTTGACCTTAGCCACAATTTTCTTAAAGGTGAGGTTCCATCTCTTTTGGGAAAGAATTCCATACTAGATAGGTTGGATCTTAGTTATAATAATCTCACAGGTAAACTGTACAAGGAACTTGCTACTCTAACATATATAAACCTTTCATACAATTCTTTTGACTTTTCACAAGACCTTGACTTGAAGGCACACATACCAGATTATTGTTCTTTCCCAAGAGACTCACTAATCAGTCACAACCCACCAAATTTTACATCTTGTGATCCTTCCCCCCAAACAAATTCTCCAACTAGTAAAGCTAAGCCTATCACTGTAATTGTTCTTCCTATCATCGGTATAATTCTTGGTGTAATTCTTTTAGCATTATATTTCGCAAGATGCTTTTCTAAAACCAAATTTGAAGGAGGATTAGCAAAGAATGGAGACTTGTTTTCTGTATGGAACTATGATGGCAAAGTTGCATTTGAAGACATCATTGAAGCAACTGAAGACTTTCACATCAAGTACTGCATTGGGACTGGTGCATATGGAAGTGTCTATAGAGTTCAATTGCCGACTGGCAAAATTGTT-GCAGTGAAGAAACTTCACCAAATGGAAGCTCAAAATCCATCTTTTGACAAAAGTTTCCGCAATGAGGTCAAGATGCTAACCGAAATATGCCATAGAAACATTGTAAAGCTTCATGGTTTTTGCCTACATAATCGGTGTATGTTTCTAGTCTATCAATACATGGAAAGTGGTAGCTTATTTTATGCCTTGAATAATGATGTGGAAGCTCAGGAGTTGAATTGGAGCAAGAGGGTGAACATCATTAAAGGAATGGCAAATGCTTTGTCCTACATGCATCATGATTGTACACCACCCATTATTCATCGAGATGTAACAAGTAGCAATGTTTTATTGAACTCACACTTGCAGGCTTTTGTCTCAGACTTTGGCACAGCTAGACTCCTTGATCCTGATTCTTCAAATCAAACATTAGTAGTTGGCACATACGGATATATTGCCCCAGGTGAGATATTTTTAAAATAAAGA------------------GGAAATTATACTTATGT--TTTCATTTAATTTA--TTTAAAGATAAATAGTCAAATTCATCCCTGAAAGTATGATACGATGACAAGTTAATCTTCGAAAGATTAAAACTTCAAATTTAGTTCTTGAATGTGTAAAAAGTGTGACAAATTAATCCCACAAACACTTTTTATACATTCAGAAATTAAA-TTTATTGCATTTTTTGC-ATATTC-AAAGACTAAATTTATATTTTT-CTGAAATTAATTTGTCAGTGTCTCACTTTCAGGATGAATTTGACTATTTCCCCTTGATTTGTTGTTGTAGTATTGAGATAATTTTCTTGATTTCTTTTTGTCTACTACAGAGCTTGCTTACACATTGACTGTATCAGAAAAATGTGATGTTTTTAGTTTTGGGGTTGTGGCATTAGAAACATTAATGGGAAGACATCCAGGAGAGTTCATCTCGTCTTTATCAAATTCATCAACTCAAAACATATTACTGAAGGACCTCTTGGATTCACGTCTTCCTCTTCCTGTTTTTCCAAAAGATGCTCAAGATATAATGCTTGTGGTAGCACTAGCATTGGCTTGCTTGTGTTTCCAACCAAAGTCTAGACCATCAATGCAACAAGTGGCTCAAGAACTCTGTGCTTCGAAACTACCCCCACCTCTGCCTTTCTATAAAATTTCAATTGCTCAGTTGATGACTCCAGATATATTATTGTCTTTCATTTGA
>Ludou4
---ATGAATCAATCGAGCATGGCAAACTGTGTTT--GCAGTTTATTA--ATTATGGCCCTTTATATCATGTTGCTACTATCCGTTATTGTTACCAGCATGACA-CATTCTTC-TAATTCCT-CAACCATAAA-TGAGGAA-CGACAGGCTTTGCTCCAAAGCGGTTGGTGGAATGATTACCTAAATATCTCAGACCATTGTGCTTGGGATGCTATCACTTGTAATGAA-GCTGGAAGTGTTATTATGATTT-----ACTGTTGGAAGATTCCTCCATCTGAAGAATTGCGGCGGCTTCAGAACTTGAACATGTCTGCCTTCCCCAATTTAGAGGTTCTAGATCTATATGGAATGAGTCTTAGGGGAAGCATCCCTAAAGAAATAAGCACACTTACAAAGCTTACAGATCTTTACCTAACCCATAATCATCTTCAAGGTAAATTGACTGCTGCCTAAAAAACTTTTTT-------TAATTCTTTTGGTTGCACTATCCCTTCTAAATTCTAATTTCTGTCAATCCAATAATCTAATACATCTCCACCATGTTTTTTTTTTTTACCAAATTGCAGGTTCAATACCAGTAGAACTAGGGAGTTTGACACAACTAGTGCATTTGTCTCTTTATAATAATTCGCTAACGGGTTCAATCCCTTCTACTTTGAGTCAATTGGTCAATTTGAGATATCTCCTTCTATCTTTCAACCAACTTGAAGGGGCCATACCAGCAGAACTAGGGAATTTGACACAACTAGTGCAGTTGACTCTTGATGATAATTCGCTAACGGGTTCAATCCCTTCTACTTTGAGTCAATTGGTCAATTTGACATATCTCCTTCTATCTTTCAACCAACTTGAAGGGGCCATACCAGCAGAACTGGGGAATTTAACACAACTGATTGGATTTTATCTCTCCAACAATTCAATCACCGGTTCAATCCCTTCTAGTTTGGGTCAATTACAGAATTTGACTATTCTCCTTCTTGATTCTAATCGTATTCAAGGTCCCATACCAGAAGAATTTGGAAATTTAAAATCTCTACATATATTATATCTGTCAAACAATTTACTCACCAGTACAATTCCCCCTACATTGGGTCGATTGGAGAATTTGACACACCTCTTCCTTGATTCTAACCAAATAGAAGGTCACATACCTCTAGAGCTAGCGAATTTGTCCAATTTAGACACTTTACATCTTTCACAAAACAAGATCTCCGGTTTAATACCTCCAAAACTATTTCAAATGGGCAAAATGCATTCTTTATATCTCTCATCAAATCTGTTAAGTGGCTCAATCCCAATAGAGAATCTGAAATGTCCCTCTATTGCAACAGTTGATTTAAGTTACAACTTGTTAAATGGAAGCATACCTTCTCAAATTGGTTGTGTCAATAACCTTGACCTTAGCCACAATTTTCTTAAAGGTGAGGTTCCATCTCTTTTGGGAAAGAATTCCATACTAGATAGGTTGGATCTTAGTTATAATAATCTCACAGGTAAACTGTACAAGGAACTTGCTACTCTAACATATATAAACCTTTCATACAATTCTTTTGACTTTTCACAAGACCTTGACTTGAAGGCACACATACCAGATTATTGTTCTTTCCCAAGAAACTCACTAATCAGTCACAACCCACCAAATTTTACATCTTGTGATCCTTCTCCCCAAACAAACTCTCCAACTAGTAAAGCTAAGCCTATCACTCTAATTGTTATTCCTATCATCGGTATAATTCTTTGGGTAATTCTTTTAGCATTATATTTCGCAAGATGCTTTTCTAAAACCAAATTTGAAGGAGGATTAGCAAAGAATGGAGACTTGTTTTCTGTATGGAACTATGATGGCAAAGTTGCATTTGAAGACATCATTGAAGCAACAGAAGACTTTCACATCAAGTACTGCATTGGGACTGGTGCATATGGAAGTGTCTATAGAGTTCAATTGCCGACTGGCAAAATTGTT-GCAGTGAAGAAACTTCACCAAATGGAAGCTCAAAATCCATCTTTTGACAAAAGTTTCCGCAATGAGGTCAAGATGCTAACCGAAATATGTCATAGAAACATTGTAAAGCTTCATGGTTTTTGCCTACATAATCGGTGTATGTTTCTAGTCTATCAATACATGGAAAGTGGTAGCTTATTTTATGCCTTGAATAATGATGTGGAAGCTAAGGAGATGAATTGGAGCAAGAGGGTGAACATCATTAAAGGAATGGCAGATGCTTTGTCCTACATGCATCATGATTGTACACCACCCATTATTCATCGAGATGTAACAAGTAGCAATGTTTTATTGAACTCACACTTGCAGGCTTTTGTCTCAGACTTTGGCACAGCTAGACTCCTTGATCCTGATTCTTCAAATCAAACATTAGTAGTTGGCACATACGGATATATTGCCCCAGGTGAGATATTTTTAAAATAAAAACTTCGTACCCCATTGCCCAGAGGCTCTTCGTACCCCATTTCATTTAATTTAATTTTAAAGATAAATAGTCAAATTCATCCCTGAAAGTATGATACAATGACAAGTTAATCTCCGAAAGATTAAAACTTCAAATTTAGTTCCTGAATGTGCAAAAAGTGTGAAAAATTAATCCCACAAATACTATTTATACATTTAGAAACTAAA-TTTATCGCATTTTTTGC-ATATTC-AAAGACTAAATTTATATTTTT-CTGAAATTAATTTGTCACTGTCTCACTTTCAGGATGAATTTGACTATTTTCCCCTGATTTACTGTTGTAGTATTGAGACAACTTTCTTGATTTCTTTTTGTCTACTACAGAGCTTGCTTACACATTGACTGTATCAGAAAAATGTGATGTTTTTAGTTTTGGGGTTGTGGCATTAGAAACATTAATGGGAAGACATCCAGGAGAGTTCATCTCGTCTTTATCAAATTCATCAACTCAAAACATATTACTGAAGGACCTCTTGGATGCACGTCTTCCTCTTCCTGTTTTTCCAAAAGATGCTCAAGATATAATGCTTGTGGTAGCACTAGCATTGGCTTGCTTGTGTTCCCAACCAAAGTCTAGACCATCAATGCAACAAGTGGCTCAAGAACTTTGTGCTTCCAAACTACCCCCACCTCTGCCTTTCTATAAAATTTCAATTGCTCAGTTGATGACTCCAGATACATTATTGTCTTTCATTTGA
>Ludou8
ATGATGAATCAATCGAGCATGGCAAACTGTGTTT--GCAGTTTATTA--ATTATGGCCCTTTATAACATGTTGCTACCATCCGTTATTGTTACCAGCATGACA-CATTCTTC-TAATTCCT-CAACCATAAA-TGAGGAA-CGACAGGCTTTGCTCCAAAGCGGTTGGTGGAATGATTACCTAAATATCTCAGACCATTGTGCTTGGGATGCTATCACTTGTAATGAA-GCTGGAAGTGTTATTATAATTC-----TCGGTTGGAAGATTCCTCCATCTGAAGAATTGCGGCGGCTTCAGAACTTGAACATGACTGCCTTCCCCAATTTAGAGGTTCTATATCTATATGGAATGAGTCTTAGGGGAAGCATCCCTAAAGAAATAAGCACACTTACAAAGCTTACCGATCTTTACCTATCGAATAATCATCTTCAAGGTAAATTGAATGCTGCCTAAAAAACTTTTTTCAAATGATAATTTTTTTGGTTGCCCTATCCCTTTTAAATTTTAATTTTTGTCAATCCCAAAATTTAAAACATTTTCCCCCTGTTTTTTTTTTTTACCAAATTGCAGGTTCAATACCAGTAGAACTAGGGAGTTTGACACAACTAGTGCTTTTGTCTCTTTATAATAATTCGCTAACGGGTTCAATCCCTTTTACTTTGAGTCAATTGGTCAATTTGAGATATCTCCTTCTATCTTTCAACCAACTTGAAGGTGCCATACCAGCAGAACT------------------------------------------------------------------------------------------------------------------------------------------------GGGGAATTTAACACAACTGATTGGATTTTATCTCTCCAACAATTCAATCACCGGTTCAATCCCTTCTAGTTTGGGTCAATTACAGAATTTGACTATTCTCCTTCTTGATTCTAATCGTATTCAAGGTCCCATACCAGAAGAATTTGGAAATTTAAAATCTCTACATATATTATATCTGTCAAACAATTTGCTCACCAGTACAATTCCCCCTACATTGGGTCGATTGGAGAATTTGACACACCTCTTCCTTGATTCTAACCAAATAGAAGGTCACATACCCCTAGAGCTAGCGAATTTGTCCAATTTAGACACTTTACATCTTTCACAAAACAAGATCTCCGGTTTAATACCTCCAAAACTATTTCAAATGGGCAAAATGCATTCTTTATATCTCTCATCAAATCTGTTAAGTGGCTCAATCCCAATAGAGAATCTGAAATGTCCCTCTATTGCAACAGTTGATTTAAGTTACAACTTGTTAAATGGAAGCATACTTTCTCAAATTGGTTGTGTCAATAACCTTGACCTTAGCCACAATTTTCTTAAAGGTGAGGTTCCATCTCTTTTGGGAAAGAATTCCATACTAGATAGGTTGGATCTTAGTTATAATAATCTCACAGGTAAACTGTACAAGGAACTTGCTACTCTAACATATATAAACCTTTCATACAATTCTTTTGACTTTTCACAAGACCTTGACTTGAAGGCACACATACCAGATTATTGTTCTTTCCCAAGAGACTCACTAATCAGTCACAACCCACCAAATTTTACATCTTGTGATCCTTCCCCCCAAACAAATTCTCCAACTAGTAAAGCTAAGCCTATCACTGTAATTGTTCTTCCTATCATCGGTATAATTCTTGGTGTAATTCTTTTAGCATTATATTTCGCAAGATGCTTTTCTAAAACCAAATTTGAAGGAGGATTAGCAAAGAATGGAGACTTGTTTTCTGTATGGAACTATGATGGCAAAGTTGCATTTGAAGACATCATTGAAGCAACTGAAGACTTTCACATCAAGTACTGCATTGGGACTGGTGCATATGGAAGTGTCTATAGAGTTCAATTGCCGACTGGCAAAATTGTT-GCAGTGAGGAAACTTCACCAAATGGAAGCTCAAAATCCATCTTTTGACAAAAGTTTCCGCAATGAGGTCAAGATGCTAACCGAAATATGCCATAGAAACATTGTAAAGCTTCATGGTTTTTGCCTACATAATCGGTGTATGTTTCTAGTCTATCAATACATGGAAAGTGGTAGCTTATTTTATGCCTTGAATAATGATGTGGAAGCTCAGGAGTTGAATTGGAGCAAGAGGGTGAACATCATTAAAGGAATGGCAAATGCTTTGTCCTACATGCATCATGATTGTACACCACCCATTATTCATCGAGATGTAACAAGTAGCAATGTTTTATTGAACTCACACTTGCAGGCTTTTGTCTCAGACTTTGGCACAGCTAGACTCCTTGATCCTGATTCTTCAAATCAAACATTAGTAGTTGGCACATACGGATATATTGCCCCAGGTGAGATATTTTTAAAATAAAGA------------------GGAAATTATACTTATGT--TTTCATTTAATTTA--TTTAAAGATAAATAGTCAAATTCATCCCTGAAAGTATGATACGATGACAAGTTAATCTTCGAAAGATTAAAACTTCAAATTTAGTTCTTGAATGTGTAAAAAGTGTGACAAATTAATCCCACAAACACTTTTTATACATTCAGAAATTAAA-TTTATCGCATTTTTTGC-ATATTC-AAAGACTAAATTTATATTTTT-CTGAAATTAATTTGTCAGTGTCTCACTTTCAGGATGAATTTGACTATTTCCCCTTGATTTGTTGTTGTAGTATTGAGATAACTTTCTTGATTTCTTTTTGTCTACTACAGAGCTTGCTTACACATTGACTGTATCAGAAAAATGTGATGTTTTTAGTTTTGGGGTTGTGGCATTAGAAACATTAATGGGAAGACATCCAGGAGAGTTCATCTCGTCTTTATCAAATTCATCAACTCAAAACATATTACTGAAGGACCTCTTGGATTCACGTCTTCCTCTTCCTGTTTTTCCAAAAGATGCTCAAGATATAATGCTTGTGGTAGCACTAGCATTGGCTTGCTTGTGTTTCCAACCAAAGTCTAGACCATCAATGCAACAAGTGGCTCAAGAACTCTGTGCTTCGAAACTACCCCCACCTCTGCCTTTCTATAAAATTTCAATTGCTCAGTTGATGACTCCAGATATATTATTGTCTTTCATTTGA
>Ludou7
---ATGAATCAATCGAGCATGGCAAACTGTGTTT--GCAGTTTATTA--ATTATGGCCCTTTATAACATGTTGCTACCATCCGTTATTGTTACCAGCATGACA-CATTCTTC-TAATTCCT-CAACCATAAA-TGAGGAA-CGACAGGCTTTGCTCCAAAGCGGTTGGTGGAATGATTACCTAAATATCTCAGACCCTTGTG-TTGGGATTCTATCACTTGTAATGAA-GCTGGAAGGGTTTTTATAATTT-----TTGGGTGGAAGATTCCTCCATTTGAAGAATTGGGGGGGGTTCAGAAATTGAACATGGCTGCCTTCCCCAATTTAGAGGGTTTATATTTATATGGAATGAGTTTTAGGGGAAGCCTCCCTAAAGAAATAAGCCCCCTTTCAAAGCTTACCGATCTTTTCCTATTGAATAATCATTTTCAAGGGAAATTGAATGCTGCCTAAAAAACTTTTTTCAAATGATAATTTTTTTGGGTGCCCTATCCCTTTTAAATTTTAATTTTTGTCAATCCCATAATTTAATACATTTTCCCCCTGTTTTTTTTTTTTACCAAATTGCAGGTTCAATACCAGTAGAACTAGGGAGTTTGACACAACTAGTGCTTTTGTCTCTTTATAATAATTCGCTAACGGGTTCAATCCTTTCTACTTTGAGTCAATTGGTCAATTTGAGATATCTCCTTCTATCTTTCAACCAACTTGAAGGTGCCATACCAGCAGAACT------------------------------------------------------------------------------------------------------------------------------------------------GGGGAATTTAACACAACTGATTGGATTTTATCTCTCCAACAATTCAATCACCGGTTCAATCCCTTCTAGTTTGGGTCAATTACAGAATTTGACTATTCTCCTTCTTGATTCTAATCGTATTCAAGGTCCCATACCAGAAGAATTTGGAAATTTAAAATCTCTACATATATTATATCTGTCAAACAATTTGCTCACCAGTACAATTCCCCCTACATTGGGTCGATTGGAGAATTTGACACACCTCTTCCTTGATTCTAACCAAATAGAAGGTCACATACCCCTAGAGCTAGCGAATTTGTCCAATTTAGACACTTTACATCTTTCACAAAACAAGATCTCCGGTTTAATACCTCCAAAACTATTTCAAATGGGCAAAATGCATTCTTTATATCTCTCATCAAATCTGTTAAGTGGCTCAATCCCAATAGAGAATCTGAAATGTCCCTCTATTGCAACAGTTGATTTAAGTTACAACTTGTTAAATGGAAGCATACCTTCTCAAATTGGTTGTGTCAATAACCTTGACCTTAGCCACAATTTTCTTAAAGGTGAGGTTCCATCTCTTTTGGGAAAGAATTCCATACTAGATAGGTTGGATCTTAGTTATAATAATCTCACAGGTAAACTGTACAAGGAACTTGCTACTCTAACATATATAAACCTTTCATACAATTCTTTTGACTTTTCACAAGACCTTGACTTGAAGGCACACATACCAGATTATTGTTCTTTCCCAAGAGACTCACTAATCAGTCACAACCCACCAAATTTTACATCTTGTGATCCTTCCCCCCAAACAAATTCTCCAACTAGTAAAGCTAAGCCTATCACTGTAATTGTTCTTCCTATCATCGGTATAATTCTTGGTGTAATTCTTTTAGCATTATATTTCGCAAGATGCTTTTCTAAAACCAAATTTGAAGGAGGATTAGCAAAGAATGGAGACTTGTTTTCTGTATGGAACTATGATGGCAAAGTTGCATTTGAAGACATCATTGAAGCAACTGAAGACTTTCACATCAAGTACTGCATTGGGACTGGTGCATATGGAAGTGTCTATAGAGTTCAATTGCCGACTGGCAAAATTGTT-GCAGTGAAGAAACTTCACCAAATGGAAGCTCAAAATCCATCTTT-GACAAAAGTTTCCGCAATGAGGTCAAGATGCTAACCGAAATATGCCATAGAAACATTGTAAAGCTTCATGGTTTTTGCCTACATAATCGGTGTATGTTTCTAGTCTATCAATACATGGAAAGTGGTAGCTTATTTTATGCCTTGAATAATGATGTGGAAGCTCAGGAGTTGAATTGGAGCAAGAGGGTGAACATCATTAAAGGAATGGCAAATGCTTTGTCCTACATGCATCATGATTGTACACCACCCATTATTCATCGAGATGTAACAAGTAGCAATGTTTTATTGAACTCACACTTGCAGGCTTTTGTCTCAGACTTTGGCACAGCTAGACTCCTTGATCCTGATTCTTCAAATCAAACATTAGTAGTTGGCACATACGGATATATTGCCCCAGGTGAGATATTTTTAAAATAAAGA------------------GGAAATTATACTTATGT--TTTCATT-AATTTA--TTTAAAGATAAATAGTCAAATTCATCCCTGAAAGTATGATACGATGACAAGTTAATCTTCGAAAGATTAAAACTTCAAATTTAGTTCTTGAATGTGTAAAAAGTGTGACAAATTAATCCCACAAACACTTTTTATACATTCAGAAATTAAA-TTTATCGCATTTTTTGC-ATATTC-AAAGACTAAATTTATATTTTT-CTGAAATTAATTTGTCAGTGTCTCACTTTCAGGATGAATTTGACTATTTCCCCTTGATTTGTTGTTGTAGTATTGAGATAACTTTCTTGATTTCTTTTTGTCTACTACAGAGCTTGCTTACACATTGACTGTATCAGAAAAATGTGATGTTTTTAGTTTTGGGGTTGTGGCATTAGAAACATTAATGGGAAGACATCCAGGAGAGTTCATCTCGTCTTTATCAAATTCATCAACTCAAAACATATTACTGAAGGACCTCTTGGATTCACGTCTTCCTCTTCCTGTTTTTCCAAAAGATGCTCAAGATATAATGCTTGTGGTAGCACTAGCATTGGCTTGCTTGTGTTTCCAACCAAAGTCTAGACCATCAATGCAACAAGTGGCTCAAGAACTCTGTGCTTCGAAACTACCCCCACCTCTGCCTTTCTATAAAATTTCAATTGCTCAGTTGATGACTCCAGATATATTATTGTCTTTCATTTGA
>Ludou10
---ATGAATCAATCGAGCATGGCAAACTGTGTTT--GCAGTTTATTA--ATTATGGCCCTTTATAACATGTTGCTACCATCCGTTATTGTTACCAGCATGACA-CATTCTTC-TAATTCCT-CAACCATAAA-TGAGGAA-CGACAGGCTTTGCTCCAAAGCGGTTGGTGGAATGATTACCTAAATATCTCAGACCATTGTGCTTGGGATGCTATCACTTGTAATGAA-GCTGGAAGTGTTATTATAATTC-----TCGGTTGGAAGATTCCTCCATCTGAAGAATTGCGGCGGCTTCAGAACTTGAACATGA-TGCCTTCCCCAATTTAGAGGTTTTATATTTATATGGAATGAGTTTTAGGGGAAGCATCCCTAAAGAAATAAGCCCCCTTTCAAAGCTTTCCGATTTTTTCCTTTTGAATAATTTTTTTCAAGGTAAAATGAAAGCTGCCTAAAAAACTTTTTTCAAATGATAATTTTTTTGGTTGCCCTATCCCTTTTAAATTTTAATTTTTGTCAATCCCATAATTTAAAACATTTTCCCCCTGTTTTTTTTTTTTACCAAATTGCAGGTTCAATACCAGTAGAACTAGGGAGTTTGACACAACTAGTGCTTTTGTCTCTTTATAATAATTCGCTAACGGGTTCAATCCCTTCTACTTTGAGTCAATTGGTCAATTTGAGATATCTCCTTCTATCTTTCAACCAACTTGAAGGTGCCATACCAGCAGAACT------------------------------------------------------------------------------------------------------------------------------------------------GGGGAATTTAACACAACTGATTGGATTTTATCTCTCCAACAATTCAATCACCGGTTCAATCCCTTCTAGTTTGGGTCAATTACAGAATTTGACTATTCTCCTTCTTGATTCTAATCGTATTCAAGGTCCCATACCAGAAGAATTTGGAAATTTAAAATCTCTACATATATTATATCTGTCAAACAATTTGCTCACCAGTACAATTCCCCCTACATTGGGTCGATTGGAGAATTTGACACACCTCTTCCTTGATTCTAACCAAATAGAAGGTCACATACCCCTAGAGCTAGCGAATTTGTCCAATTTAGACACTTTACATCTTTCACAAAACAAGATCTCCGGTTTAATACCTCCAAAACTATTTCAAATGGGCAAAATGCATTCTTTATATCTCTCATCAAATCTGTTAAGTGGCTCAATCCCAATAGAGAATCTGAAATGTCCCTCTATTGCAACAGTTGATTTAAGTTACAACTTGTTAAATGGAAGCATACCTTCTCAAATTGGTTGTGTCAATAACCTTGACCTTAGCCACAATTTTCTTAAAGGTGAGGTTCCATCTCTTTTGGGAAAGAATTCCATACTAGATAGGTTGGATCTTAGTTATAATAATCTCACAGGTAAACTGTACAAGGAACTTGCTACTCTAACATATATAAACCTTTCATACAATTCTTTTGACTTTTCACAAGACCTTGACTTGAAGGCACACATACCAGATTATTGTTCTTTCCCAAGAGACTCACTAATCAGTCACAACCCACCAAATTTTACATCTTGTGATCCTTCCCCCCAAACAAATTCTCCAACTAGTAAAGCTAAGCCTATCACTGTAATTGTTCTTCCTATCATCGGTATAATTCTTGGTGTAATTCTTTTAGCATTATATTTCGCAAGATGCTTTTCTAAAACCAAATTTGAAGGAGGATTAGCAAAGAATGGAGACTTGTTTTCTGTATGGAACTATGATGGCAAAGTTGCATTTGAAGACATCATTGAAGCAACTGAAGACTTTCACATCAAGTACTGCATTGGGACTGGTGCATATGGAAGTGTCTATAGAGTTCAATTGCCGACTGGCAAAATTGTT-GCAGTGAAGAAACTTCACCAAATGGAAGCTCAAAATCCATCTTTTGACAAAAGTTTCCGCAATGAGGTCAAGATGCTAACCGAAATATGCCATAGAAACATTGTAAAGCTTCATGGTTTTTGCCTACATAATCGGTGTATGTTTCTAGTCTATCAATACATGGAAAGTGGTAGCTTATTTTATGCCTTGAATAATGATGTGGAAGCTCAGGAGTTGAATTGGAGCAAGAGGGTGAACATCATTAAAGGAATGGCAAATGCTTTGTCCTACATGCATCATGATTGTACACCACCCATTATTCATCGAGATGTAACAAGTAGCAATGTTTTATTGAACTCACACTTGCAGGCTTTTGTCTCAGACTTTGGCACAGCTAGACTCCTTGATCCTGATTCTTCAAATCAAACATTAGTAGTTGGCACATACGGATATATTGCCCCAGGTGAGATATTTTTAAAATAAAGA------------------GGAAATTATACTTATGT--TTTCATTTAATTTA--TTTAAAGATAAATAGTCAAATTCATCCCTGAAAGTATGATACGATGACAAGTTAATCTTCGAAAGATTAAAACTTCAAATTTAGTTCTTGAATGTGTAAAAAGTGTGACAAATTAATCCCACAAACACTTTTTATACATTCAGAAATTAAA-TTTATCGCATTTTTTGC-ATATTC-AAAGACTAAATTTATATTTTT-CTGAAATTAATTTGTCAGTGTCTCACTTTCAGGATGAATTTGACTATTTCCCCTTGATTTGTTGTTGTAGTATTGAGATAACTTTCTTGATTTCTTTTTGTCTACTACAGAGCTTGCTTACACATTGACTGTATCAGAAAAATGTGATGTTTTTAGTTTTGGGGTTGTGGCATTAGAAACATTAATGGGAAGACATCCAGGAGAGTTCATCTCGTCTTTATCAAATTCATCAACTCAAAACATATTACTGAAGGACCTCTTGGATTCACGTCTTCCTCTTCCTGTTTTTCCAAAAGATGCTCAAGATATAATGCTTGTGGTAGCACTAGCATTGGCTTGCTTGTGTTTCCAACCAAAGTCTAGACCATCAATGCAACAAGTGGCTCAAGAACTCTGTGCTTCGAAACTACCCCCACCTCTGCCTTTCTATAAAATTTCAATTGCTCAGTTGATGACTCCAGATATATTATTGTCTTTCATTTGA
>Williams82
ATTATGAATCAATCGAGCATGGCAAACTGTGTTT--GCAGTTTATTA--ATTATGGCCCTTTATAACATGTTGCTACCATCCGTTATTGTTACCAGCATGACA-CATTCTTC-TAATTCCT-CAACCATAAA-TGAGGAA-CGACAGGCTTTGCTCCAAAGCGGTTGGTGGAATGATTACCTAAATATCTCAGACCATTGTGCTTGGGATGCTATCACTTGTAATGAA-GCTGGAAGTGTTATTATAATTC-----TCGGTTGGAAGATTCCTCCATCTGAAGAATTGCGGCGGCTTCAGAACTTGAACATGACTGCCTTCCCCAATTTAGAGGTTCTATATCTATATGGAATGAGTCTTAGGGGAAGCATCCCTAAAGAAATAAGCACACTTACAAAGCTTACCGATCTTTACCTATCGAATAATCATCTTCAAGGTAAATTGAATGCTGCCTAAAAAACTTTTTTCAACTGATAATTCTTTTGGTTGCACTATCCCTTCTAAATTCTAATTTCTGTCAATCCAATAATCTAATACATCTCCACCATGTTTTTTTTTTTTACCAAATTGCAGGTTCAATACCAGTAGAACTAGGGAGTTTGACACAACTAGTGCTTTTGTCTCTTTATAATAATTCGCTAACGGGTTCAATCCCTTCTACTTTGAGTCAATTGGTCAATTTGAGATATCTCCTTCTATCTTTCAACCAACTTGAAGGTGCCATACCAGCAGAACT------------------------------------------------------------------------------------------------------------------------------------------------GGGGAATTTAACACAACTGATTGGATTTTATCTCTCCAACAATTCAATCACCGGTTCAATCCCTTCTAGTTTGGGTCAATTACAGAATTTGACTATTCTCCTTCTTGATTCTAATCGTATTCAAGGTCCCATACCAGAAGAATTTGGAAATTTAAAATCTCTACATATATTATATCTGTCAAACAATTTGCTCACCAGTACAATTCCCCCTACATTGGGTCGATTGGAGAATTTGACACACCTCTTCCTTGATTCTAACCAAATAGAAGGTCACATACCCCTAGAGCTAGCGAATTTGTCCAATTTAGACACTTTACATCTTTCACAAAACAAGATCTCCGGTTTAATACCTCCAAAACTATTTCAAATGGGCAAAATGCATTCTTTATATCTCTCATCAAATCTGTTAAGTGGCTCAATCCCAATAGAGAATCTGAAATGTCCCTCTATTGCAACAGTTGATTTAAGTTACAACTTGTTAAATGGAAGCATACCTTCTCAAATTGGTTGTGTCAATAACCTTGACCTTAGCCACAATTTTCTTAAAGGTGAGGTTCCATCTCTTTTGGGAAAGAATTCCATACTAGATAGGTTGGATCTTAGTTATAATAATCTCACAGGTAAACTGTACAAGGAACTTGCTACTCTAACATATATAAACCTTTCATACAATTCTTTTGACTTTTCACAAGACCTTGACTTGAAGGCACACATACCAGATTATTGTTCTTTCCCAAGAGACTCACTAATCAGTCACAACCCACCAAATTTTACATCTTGTGATCCTTCCCCCCAAACAAATTCTCCAACTAGTAAAGCTAAGCCTATCACTGTAATTGTTCTTCCTATCATCGGTATAATTCTTGGTGTAATTCTTTTAGCATTATATTTCGCAAGATGCTTTTCTAAAACCAAATTTGAAGGAGGATTAGCAAAGAATGGAGACTTGTTTTCTGTATGGAACTATGATGGCAAAGTTGCATTTGAAGACATCATTGAAGCAACTGAAGACTTTCACATCAAGTACTGCATTGGGACTGGTGCATATGGAAGTGTCTATAGAGTTCAATTGCCGACTGGCAAAATTGTT-GCAGTGAAGAAACTTCACCAAATGGAAGCTCAAAATCCATCTTTTGACAAAAGTTTCCGCAATGAGGTCAAGATGCTAACCGAAATATGCCATAGAAACATTGTAAAGCTTCATGGTTTTTGCCTACATAATCGGTGTATGTTTCTAGTCTATCAATACATGGAAAGTGGTAGCTTATTTTATGCCTTGAATAATGATGTGGAAGCTCAGGAGTTGAATTGGAGCAAGAGGGTGAACATCATTAAAGGAATGGCAAATGCTTTGTCCTACATGCATCATGATTGTACACCACCCATTATTCATCGAGATGTAACAAGTAGCAATGTTTTATTGAACTCACACTTGCAGGCTTTTGTCTCAGACTTTGGCACAGCTAGACTCCTTGATCCTGATTCTTCAAATCAAACATTAGTAGTTGGCACATACGGATATATTGCCCCAGGTGAGATATTTTTAAAATAAAGA------------------GGAAATTATACTTATGT--TTTCATTTAATTTA--TTTAAAGATAAATAGTCAAATTCATCCCTGAAAGTATGATACGATGACAAGTTAATCTTCGAAAGATTAAAACTTCAAATTTAGTTCTTGAATGTGTAAAAAGTGTGACAAATTAATCCCACAAACACTTTTTATACATTCAGAAATTAAA-TTTATCGCATTTTTTGC-ATATTC-AAAGACTAAATTTATATTTTT-CTGAAATTAATTTGTCAGTGTCTCACTTTCAGGATGAATTTGACTATTTCCCCTTGATTTGTTGTTGTAGTATTGAGATAACTTTCTTGATTTCTTTTTGTCTACTACAGAGCTTGCTTACACATTGACTGTATCAGAAAAATGTGATGTTTTTAGTTTTGGGGTTGTGGCATTAGAAACATTAATGGGAAGACATCCAGGAGAGTTCATCTCGTCTTTATCAAATTCATCAACTCAAAACATATTACTGAAGGACCTCTTGGATTCACGTCTTCCTCTTCCTGTTTTTCCAAAAGATGCTCAAGATATAATGCTTGTGGTAGCACTAGCATTGGCTTGCTTGTGTTTCCAACCAAAGTCTAGACCATCAATGCAACAAGTGGCTCAAGAACTCTGTGCTTCGAAACTACCCCCACCTCTGCCTTTCTATAAAATTTCAATTGCTCAGTTGATGACTCCAGATATATTATTGTCTTTCATTTGA
>Kexin5
---ATGAATCAATCGAGCATGGCAAACTGTGTTT--GCAGTTTATTA--ATTATGGCCCTTTATATCATGTTGCTACTATCCGTTATTGTTACCAGCATGACA-CATTCTTC-TAATTCCT-CAACCATAAA-TGAGGAA-CGACAGGCTTTGCTCCAAAGCGGTTGGTGGAATGATTACCTAAATATCTCAAACCATTGTGCTTGGGATGCTATCACTTGTAATGAA-GCTGGAAGTGTTATTATGATTT-----ACTGTTGGAAGATTCCTCCATCTGAAGAATTGCGGCGGCTTCAGAACTTGAACATGTCTGCCTTCCCCAATTTAGAGGTTCTAGATCTATATGGAATGAGTCTTAGGGGAAGCATCCCTAAAGAAATAAGCACACTTACAAAGCTTACAGATCTTTACCTAACCCATAATCATCTTCAAGGTAAATTGACTGCTGCCTAAAAAACTTTTTT-------TAATTCTTTTGGTTGCACTATCCCTTCTAAATTCTAATTTCTGTCAATCCAATAATCTAATACATCTCCACCATGTTTTTTTTTTTTACCAAATTGCAGGTTCAATACCAGTAAAACTAGGGAGTTTGACACAACTAGGGCATTTGTCCCTTTAAAAAAATTCGCTAACGGGTTCAATCCCTTCTACTTTGAGTCAATTGGTCAATTTGAGATATCTCCTTCTATCTTTCAACCAACTTGAAGGGGCCATACCAGCAGAACTAGGGAATTTGACACAACTAGTGCAGTTGACTCTTGATGATAATTCGCTAACGGGTTCAATCCCTTCTACTTTGAGTCAATTGGTCAATTTGACATATCTCCTTCTATCTTTCAACCAACTTGAAGGGGCCATACCAGCAGAACTGGGGAATTTAACACAACTGATTGGATTTTATCTCTCCAACAATTCAATCACCGGTTCAATCCCTTCTAGTTTGGGTCAATTACAGAATTTGACTATTCTCCTTCTTGATTCTAATCGTATTCAAGGTCCCATACCAGAAGAATTTGGAAATTTAAAATCTCTACATATATTATATCTGTCAAACAATTTACTCACCAGTACAATTCCCCCTACATTGGGTCGATTGGAGAATTTGACACACCTCTTCCTTGATTCTAACCAAATAGAAGGTCACATACCTCTAGAGCTAGCGAATTTGTCCAATTTAGACACTTTACATCTTTCACAAAACAAGATCTCCGGTTTAATACCTCCAAAACTATTTCAAATGGGCAAAATGCATTCTTTATATCTCTCATCAAATCTGTTAAGTGGCTCAATCCCAATAGAGAATCTGAAATGTCCCTCTATTGCAACAGTTGATTTAAGTTACAACTTGTTAAATGGAAGCATACCTTCTCAAATTGGTTGTGTCAATAACCTTGACCTTAGCCACAATTTTCTTAAAGGTGAGGTTCCATCTCTTTTGGGAAAGAATTCCATACTAGATAGGTTGGATCTTAGTTATAATAATCTCACAGGTAAACTGTACAAGGAACTTGCTACTCTAACATATATAAACCTTTCATACAATTCTTTTGACTTTTCACAAGACCTTGACTTGAAGGCACACATACCAGATTATTGTTCTTTCCCAAGAAACTCACTAATCAGTCACAACCCACCAAATTTTACATCTTGTGATCCTTCTCCCCAAACAAACTCTCCAACTAGTAAAGCTAAGCCTATCACTCTAATTGTTATTCCTATCATCGGTATAATTCTTTGGGTAATTCTTTTAGCATTATATTTCGCAAGATGCTTTTCTAAAACCAAATTTGAAGGAGGATTAGCAAAGAATGGAGACTTGTTTTCTGTATGGAACTATGATGGCAAAGTTGCATTTGAAGACATCATTGAAGCAACAGAAGACTTTCACATCAAGTACTGCATTGGGACTGGTGCATATGGAAGTGTCTATAGAGTTCAATTGCCGACTGGCAAAATTGTT-GCAGTGAAGAAACTTCACCAAATGGAAGCTCAAAATCCATCTTTTGACAAAAGTTTCCGCAATGAGGTCAAGATGCTAACCGAAATATGTCATAGAAACATTGTAAAGCTTCATGGTTTTTGCCTACATAATCGGTGTATGTTTCTAGTCTATCAATACATGGAAAGTGGTAGCTTATTTTATGCCTTGAATAATGATGTGGAAGCTAAGGAGATGAATTGGAGCAAGAGGGTGAACATCATTAAAGGAATGGCAGATGCTTTGTCCTACATGCATCATGATTGTACACCACCCATTATTCATCGAGATGTAACAAGTAGCAATGTTTTATTGAACTCACACTTGCAGGCTTTTGTCTCAGACTTTGGCACAGCTAGACTCCTTGATCCTGATTCTTCAAATCAAACATTAGTAGTTGGCACATACGGATATATTGCCCCAGGTGAGATATTTTTAAAATAAAAACTTCGTACCCCATTGCCCAGAGGCTCTTCGTACCCCATTTCATTTAATTTAATTTTAAAGATAAATAGTCAAATTCATCCCTGAAAGTATGATACAATGACAAGTTAATCTCCGAAAGATTAAAACTTCAAATTTAGTTCCTGAATGTGCAAAAAGTGTGAAAAATTAATCCCACAAATACTATTTATACATTTAGAAACTAAA-TTTATCGCATTTTTTGC-ATATTC-AAAGACTAAATTTATATTTTT-CTGAAATTAATTTGTCACTGTCTCACTTTCAGGATGAATTTGACTATTTTCCCCTGATTTACTGTTGTAGTATTGAGACAACTTTCTTGATTTCTTTTTGTCTACTACAGAGCTTGCTTACACATTGACTGTATCAGAAAAATGTGATGTTTTTAGTTTTGGGGTTGTGGCATTAGAAACATTAATGGGAAGACATCCAGGAGAGTTCATCTCGTCTTTATCAAATTCATCAACTCAAAACATATTACTGAAGGACCTCTTGGATGCACGTCTTCCTCTTCCTGTTTTTCCAAAAGATGCTCAAGATATAATGCTTGTGGTAGCACTAGCATTGGCTTGCTTGTGTTCCCAACCAAAGTCTAGACCATCAATGCAACAAGTGGCTCAAGAACTTTGTGCTTCCAAACTACCCCCACCTCTGCCTTTCTATAAAATTTCAATTGCTCAGTTGATGACTCCAGATACATTATTGTCTTTCATTTGA
>Zhonghuang47
---ATGAATCAATCGAGCATGGCAAACTGTGTTT--GCAGTTTATTA--ATTATGGCCCTTTATAACATGTTGCTACCATCCGTTATTGTTACCAGCATGACA-CATTCTTC-TAATTCCT-CAACCATAAA-TGAGGAA-CGACAGGCTTTGCTCCAAAGCGGTTGGTGGAATGATTACCTAAATATCTCAGACCATTGTGCTTGGGATGCTATCACTTGTAATGAA-GCTGGAAGTGTTATTATAATTC-----TCGGTTGGAAGATTCCTCCATCTGAAGAATTGCGGCGGCTTCAGAACTTGAACATGACTGCCTTCCCCAATTTAGAGGTTCTATATCTATATGGAATGAGTCTTAGGGGAAGCATCCCTAAAGAAATAAGCACACTTACAAAGCTTACCGATCTTTACCTATCGAATAATCATCTTCAAGGTAAATTGAATGCTGCCTAAAAAACTTTTTTCAACTGATAATTCTTTTGGTTGCACTATCCCTTCTAAATTCTAATTTCTGTCAATCCAATAATCTAATACATCTCCACCATGTTTTTTTTTTTTACCAAATTGCAGGTTCAATACCAGTAGAACTAGGGAGTTTGACACAACTAGTGCTTTTGTCTCTTTATAATAATTCGCTAACGGGTTCAATCCCTTCTACTTTGAGTCAATTGGTCAATTTGAGATATCTCCTTCTATCTTTCAACCAACTTGAAGGTGCCATACCAGCAGAACT------------------------------------------------------------------------------------------------------------------------------------------------GGGGAATTTAACACAACTGATTGGATTTTATCTCTCCAACAATTCAATCACCGGTTCAATCCCTTCTAGTTTGGGTCAATTACAGAATTTGACTATTCTCCTTCTTGATTCTAATCGTATTCAAGGTCCCATACCAGAAGAATTTGGAAATTTAAAATCTCTACATATATTATATCTGTCAAACAATTTGCTCACCAGTACAATTCCCCCTACATTGGGTCGATTGGAGAATTTGACACACCTCTTCCTTGATTCTAACCAAATAGAAGGTCACATACCCCTAGAGCTAGCGAATTTGTCCAATTTAGACACTTTACATCTTTCACAAAACAAGATCTCCGGTTTAATACCTCCAAAACTATTTCAAATGGGCAAAATGCATTCTTTATATCTCTCATCAAATCTGTTAAGTGGCTCAATCCCAATAGAGAATCTGAAATGTCCCTCTATTGCAACAGTTGATTTAAGTTACAACTTGTTAAATGGAAGCATACCTTCTCAAATTGGTTGTGTCAATAACCTTGACCTTAGCCACAATTTTCTTAAAGGTGAGGTTCCATCTCTTTTGGGAAAGAATTCCATACTAGATAGGTTGGATCTTAGTTATAATAATCTCACAGGTAAACTGTACAAGGAACTTGCTACTCTAACATATATAAACCTTTCATACAATTCTTTTGACTTTTCACAAGACCTTGACTTGAAGGCACACATACCAGATTATTGTTCTTTCCCAAGAGACTCACTAATCAGTCACAACCCACCAAATTTTACATCTTGTGATCCTTCCCCCCAAACAAATTCTCCAACTAGTAAAGCTAAGCCTATCACTGTAATTGTTCTTCCTATCATCGGTATAATTCTTGGTGTAATTCTTTTAGCATTATATTTCGCAAGATGCTTTTCTAAAACCAAATTTGAAGGAGGATTAGCAAAGAATGGAGACTTGTTTTCTGTATGGAACTATGATGGCAAAGTTGCATTTGAAGACATCATTGAAGCAACTGAAGACTTTCACATCAAGTACTGCATTGGGACTGGTGCATATGGAAGTGTCTATAGAGTTCAATTGCCGACTGGCAAAATTGTT-GCAGTGAAGAAACTTCACCAAATGGAAGCTCAAAATCCATCTTTTGACAAAAGTTTCCGCAATGAGGTCAAGATGCTAACCGAAATATGCCATAGAAACATTGTAAAGCTTCATGGTTTTTGCCTACATAATCGGTGTATGTTTCTAGTCTATCAATACATGGAAAGTGGTAGCTTATTTTATGCCTTGAATAATGATGTGGAAGCTCAGGAGTTGAATTGGAGCAAGAGGGTGAACATCATTAAAGGAATGGCAAATGCTTTGTCCTACATGCATCATGATTGTACACCACCCATTATTCATCGAGATGTAACAAGTAGCAATGTTTTATTGAACTCACACTTGCAGGCTTTTGTCTCAGACTTTGGCACAGCTAGACTCCTTGATCCTGATTCTTCAAATCAAACATTAGTAGTTGGCACATACGGATATATTGCCCCAGGTGAGATATTTTTAAAATAAAGA------------------GGAAATTATACTTATGT--TTTCATTTAATTTA--TTTAAAGATAAATAGTCAAATTCATCCCTGAAAGTATGATACGATGACAAGTTAATCTTCGAAAGATTAAAACTTCAAATTTAGTTCTTGAATGTGTAAAAAGTGTGACAAATTAATCCCACAAACACTTTTTATACATTCAGAAATTAAA-TTTATCGCATTTTTTGC-ATATTC-AAAGACTAAATTTATATTTTT-CTGAAATTAATTTGTCAGTGTCTCACTTTCAGGATGAATTTGACTATTTCCCCTTGATTTGTTGTTGTAGTATTGAGATAACTTTCTTGATTTCTTTTTGTCTACTACAGAGCTTGCTTACACATTGACTGTATCAGAAAAATGTGATGTTTTTAGTTTTGGGGTTGTGGCATTAGAAACATTAATGGGAAGACATCCAGGAGAGTTCATCTCGTCTTTATCAAATTCATCAACTCAAAACATATTACTGAAGGACCTCTTGGATTCACGTCTTCCTCTTCCTGTTTTTCCAAAAGATGCTCAAGATATAATGCTTGTGGTAGCACTAGCATTGGCTTGCTTGTGTTTCCAACCAAAGTCTAGACCATCAATGCAACAAGTGGCTCAAGAACTCTGTGCTTCGAAACTACCCCCACCTCTGCCTTTCTATAAAATTTCAATTGCTCAGTTGATGACTCCAGATATATTATTGTCTTTCATTTGA
>Jindou42
---ATGAATCAATCGAGCATGGCAAACTGTGTTT--GCAGTTTATTA--ATTATGGCCCTTTATAACATGTTGCTACCATCCGTTATTGTTACCAGCATGACA-CATTCTTC-TAATTCCT-CAACCATAAA-TGAGGAA-CGACAGGCTTTGCTCCAAAGCGGTTGGTGGAATGATTACCTAAATATCTCAGACCATTGTGCTTGGGATGCTATCACTTGTAATGAA-GCTGGAAGTGTTATTATAATTC-----TCGGTTGGAAGATTCCTCCATCTGAAGAATTGCGGCGGCTTCAGAACTTGAACATGACTGCCTTCCCCAATTTAGAGGTTCTATATCTATATGGAATGAGTCTTAGGGGAAGCATCCCTAAAGAAATAAGCACACTTACAAAGCTTACCGATCTTTACCTATCGAATAATCATCTTCAAGGTAAATTGAATGCTGCCTAAAAAACTTTTTTCAACTGATAATTCTTTTGGTTGCACTATCCCTTCTAAATTCTAATTTCTGTCAATCCAATAATCTAATACATCTCCACCATGTTTTTTTTTTTTACCAAATTGCGGGTTCAATACCAGTAGAACTAGGGAGTTTGACACAACTAGTGCTTTTGTCTCTTTATAATAATTCGCTAACGGGTTCAATCCCTTCTACTTTGAGTCAATTGGTCAATTTGAGATATCTCCTTCTATCTTTCAACCAACTTGAAGGTGCCATACCAGCAGAACT------------------------------------------------------------------------------------------------------------------------------------------------GGGGAATTTAACACAACTGATTGGATTTTATCTCTCCAACAATTCAATCACCGGTTCAATCCCTTCTAGTTTGGGTCAATTACAGAATTTGACTATTCTCCTTCTTGATTCTAATCGTATTCAAGGTCCCATACCAGAAGAATTTGGAAATTTAAAATCTCTACATATATTATATCTGTCAAACAATTTGCTCACCAGTACAATTCCCCCTACATTGGGTCGATTGGAGAATTTGACACACCTCTTCCTTGATTCTAACCAAATAGAAGGTCACATACCCCTAGAGCTAGCGAATTTGTCCAATTTAGACACTTTACATCTTTCACAAAACAAGATCTCCGGTTTAATACCTCCAAAACTATTTCAAATGGGCAAAATGCATTCTTTATATCTCTCATCAAATCTGTTAAGTGGCTCAATCCCAATAGAGAATCTGAAATGTCCCTCTATTGCAACAGTTGATTTAAGTTACAACTTGTTAAATGGAAGCATACCTTCTCAAATTGGTTGTGTCAATAACCTTGACCTTAGCCACAATTTTCTTAAAGGTGAGGTTCCATCTCTTTTGGGAAAGAATTCCATACTAGATAGGTTGGATCTTAGTTATAATAATCTCACAGGTAAACTGTACAAGGAACTTGCTACTCTAACATATATAAACCTTTCATACAATTCTTTTGACTTTTCACAAGACCTTGACTTGAAGGCACACATACCAGATTATTGTTCTTTCCCAAGAGACTCACTAATCAGTCACAACCCACCAAATTTTACATCTTGTGATCCTTCCCCCCAAACAAATTCTCCAACTAGTAAAGCTAAGCCTATCACTGTAATTGTTCTTCCTATCATCGGTATAATTCTTGGTGTAATTCTTTTAGCATTATATTTCGCAAGATGCTTTTCTAAAACCAAATTTGAAGGAGGATTAGCAAAGAATGGAGACTTGTTTTCTGTATGGAACTATGATGGCAAAGTTGCATTTGAAGACATCATTGAAGCAACTGAAGACTTTCACATCAAGTACTGCATTGGGACTGGTGCATATGGAAGTGTCTATAGAGTTCAATTGCCGACTGGCAAAATTGTT-GCAGTGAAGAAACTTCACCAAATGGAAGCTCAAAATCCATCTTTTGACAAAAGTTTCCGCAATGAGGTCAAGATGCTAACCGAAATATGCCATAGAAACATTGTAAAGCTTCATGGTTTTTGCCTACATAATCGGTGTATGTTTCTAGTCTATCAATACATGGAAAGTGGTAGCTTATTTTATGCCTTGAATAATGATGTGGAAGCTCAGGAGTTGAATTGGAGCAAGAGGGTGAACATCATTAAAGGAATGGCAAATGCTTTGTCCTACATGCATCATGATTGTACACCACCCATTATTCATCGAGATGTAACAAGTAGCAATGTTTTATTGAACTCACACTTGCAGGCTTTTGTCTCAGACTTTGGCACAGCTAGACTCCTTGATCCTGATTCTTCAAATCAAACATTAGTAGTTGGCACATACGGATATATTGCCCCAGGTGAGATATTTTTAAAATAAAGA------------------GGAAATTATACTTATGT--TTTCATTTAATTTA--TTTAAAGATAAATAGTCAAATTCATCCCTGAAAGTATGATACGATGACAAGTTAATCTTCGAAAGATTAAAACTTCAAATTTAGTTCTTGAATGTGTAAAAAGTGTGACAAATTAATCCCACAAACACTTTTTATACATTCAGAAATTAAA-TTTATCGCATTTTTTGC-ATATTC-AAAGACTAAATTTATATTTTT-CTGAAATTAATTTGTCAGTGTCTCACTTTCAGGATGAATTTGACTATTTCCCCTTGATTTGTTGTTGTAGTATTGAGATAACTTTCTTGATTTCTTTTTGTCTACTACAGAGCTTGCTTACACATTGACTGTATCAGAAAAATGTGATGTTTTTAGTTTTGGGGTTGTGGCATTAGAAACATTAATGGGAAGACATCCAGGAGAGTTCATCTCGTCTTTATCAAATTCATCAACTCAAAACATATTACTGAAGGACCTCTTGGATTCACGTCTTCCTCTTCCTGTTTTTCCAAAAGATGCTCAAGATATAATGCTTGTGGTAGCACTAGCATTGGCTTGCTTGTGTTTCCAACCAAAGTCTAGACCATCAATGCAACAAGTGGCTCAAGAACTCTGTGCTTCGAAACTACCCCCACCTCTGCCTTTCTATAAAATTTCAATTGCTCAGTTGATGACTCCAGATATATTATTGTCTTTCATTTGA
>Zhongpin95-5117
---ATGAATCAATCGAGCATGGCAAACTGTGTTT--GCAGTTTATTA--ATTATGGCCCTTTATAACATGTTGCTACCATCCGTTATTGTTACCAGCATGACA-CATTCTTC-TAATTCCT-CAACCATAAA-TGAGGAA-CGACAGGCTTTGCTCCAAAGCGGTTGGTGGAATGATTACCTAAATATCTCAAACCATTGTGCTTGGGATGCTATCACTTGTAATGAA-GCTGGAAGTGTTATTATAATTC-----TCGGTTGGAAGATTCCTCCATCTGAAGAATTGCGGCGGCTTCAGAACTTGAACATGACTGCCTTCCCCAATTTAGAGGTTCTATATCTATATGGAATGAGTCTTAGGGGAAGCATCCCTAAAGAAATAAGCACACTTACAAAGCTTACCGATCTTTACCTATCGAATAATCATCTTCAAGGTAAATTGAATGCTGCCTAAAAAACTTTTTTCAACTGATAATTCTTTTGGTTGCACTATCCCTTCTAAATTCTAATTTCTGTCAATCCAATAATCTAATACATCTCCACCATGTTTTTTTTTTTTACCAAATTGCAGGTTCAATACCAGTAGAACTAGGGAGTTTGACACAACTAGTGCTTTTGTCTCTTTATAATAATTCGCTAACGGGTTCAATCCCTTCTACTTTGAGTCAATTGGTCAATTTGAGATATCTCCTTCTATCTTTCAACCAACTTGAAGGTGCCATACCAGCAGAACT------------------------------------------------------------------------------------------------------------------------------------------------GGGGAATTTAACACAACTGATTGGATTTTATCTCTCCAACAATTCAATCACCGGTTCAATCCCTTCTAGTTTGGGTCAATTACAGAATTTGACTATTCTCCTTCTTGATTCTAATCGTATTCAAGGTCCCATACCAGAAGAATTTGGAAATTTAAAATCTCTACATATATTATATCTGTCAAACAATTTGCTCACCAGTACAATTCCCCCTACATTGGGTCGATTGGAGAATTTGACACACCTCTTCCTTGATTCTAACCAAATAGAAGGTCACATACCCCTAGAGCTAGCGAATTTGTCCAATTTAGACACTTTACATCTTTCACAAAACAAGATCTCCGGTTTAATACCTCCAAAACTATTTCAAATGGGCAAAATGCATTCTTTATATCTCTCATCAAATCTGTTAAGTGGCTCAATCCCAATAGAGAATCTGAAATGTCCCTCTATTGCAACAGTTGATTTAAGTTACAACTTGTTAAATGGAAGCATACCTTCTCAAATTGGTTGTGTCAATAACCTTGACCTTAGCCACAATTTTCTTAAAGGTGAGGTTCCATCTCTTTTGGGAAAGAATTCCATACTAGATAGGTTGGATCTTAGTTATAATAATCTCACAGGTAAACTGTACAAGGAACTTGCTACTCTAACATATATAAACCTTTCATACAATTCTTTTGACTTTTCACAAGACCTTGACTTGAAGGCACACATACCAGATTATTGTTCTTTCCCAAGAGACTCACTAATCAGTCACAACCCACCAAATTTTACATCTTGTGATCCTTCCCCCCAAACAAATTCTCCAACTAGTAAAGCTAAGCCTATCACTGTAATTGTTCTTCCTATCATCGGTATAATTCTTGGTGTAATTCTTTTAGCATTATATTTCGCAAGATGCTTTTCTAAAACCAAATTTGAAGGAGGATTAGCAAAGAATGGAGACTTGTTTTCTGTATGGAACTATGATGGCAAAGTTGCATTTGAAGACATCATTGAAGCAACTGAAGACTTTCACATCAAGTACTGCATTGGGACTGGTGCATATGGAAGTGTCTATAGAGTTCAATTGCCGACTGGCAAAATTGTT-GCAGTGAAGAAACTTCACCAAATGGAAGCTCAAAATCCATCTTTTGACAAAAGTTTCCGCAATGAGGTCAAGATGCTAACCGAAATATGCCATAGAAACATTGTAAAGCTTCATGGTTTTTGCCTACATAATCGGTGTATGTTTCTAGTCTATCAATACATGGAAAGTGGTAGCTTATTTTATGCCTTGAATAATGATGTGGAAGCTCAGGAGTTGAATTGGAGCAAGAGGGTGAACATCATTAAAGGAATGGCAAATGCTTTGTCCTACATGCATCATGATTGTACACCACCCATTATTCATCGAGATGTAACAAGTAGCAATGTTTTATTGAACTCACACTTGCAGGCTTTTGTCTCAGACTTTGGCACAGCTAGACTCCTTGATCCTGATTCTTCAAATCAAACATTAGTAGTTGGCACATACGGATATATTGCCCCAGGTGAGATATTTTTAAAATAAAGA------------------GGAAATTATACTTATGT--TTTCATTTAATTTA--TTTAAAGATAAATAGTCAAATTCATCCCTGAAAGTATGATACGATGACAAGTTAATCTTCGAAAGATTAAAACTTCAAATTTAGTTCTTGAATGTGTAAAAAGTGTGACAAATTAATCCCACAAACACTTTTTATACATTCAGAAATTAAA-TTTATCGCATTTTTTGC-ATATTC-AAAGACTAAATTTATATTTTT-CTGAAATTAATTTGTCAGTGTCTCACTTTCAGGATGAATTTGACTATTTCCCCTTGATTTGTTGTTGTAGTATTGAGATAACTTTCTTGATTTCTTTTTGTCTACTACAGAGCTTGCTTACACATTGACTGTATCAGAAAAATGTGATGTTTTTAGTTTTGGGGTTGTGGCATTAGAAACATTAATGGGAAGACATCCAGGAGAGTTCATCTCGTCTTTATCAAATTCATCAACTCAAAACATATTACTGAAGGACCTCTTGGATTCACGTCTTCCTCTTCCTGTTTTTCCAAAAGATGCTCAAGATATAATGCTTGTGGTAGCACTAGCATTGGCTTGCTTGTGTTTCCAACCAAAGTCTAGACCATCAATGCAACAAGTGGCTCAAGAACTCTGTGCTTCGAAACTACCCCCACCTCTGCCTTTCTATAAAATTTCAATTGCTCAGTTGATGACTCCAGATATATTATTGTCTTTCATTTGA
>WDD00753
---ATGAATCAATCGAGCATGGCAAACTGTGTTT--GCAGTTTATTA--ATTATGGCCCTTTATAACATGTTGCTACCATCCGTTATTGTTACCAGCATGACA-CATTCTTC-TAATTCCT-CAACCATAAA-TGAGGAA-CGACAGGCTTTGCTCCAAAGCGGTTGGTGGAATGATTACCTAAATATCTCAAACCATTGTGCTTGGGATGCTATCACTTGTAATGAA-GCTGGAAGTGTTATTATAATTC-----TCGGTTGGAAGATTCCTCCATCTGAAGAATTGCGGCGGCTTCAGAACTTGAACATGACTGCCTTCCCCAATTTAGAGGTTCTATATCTATATGGAATGAGTCTTAGGGGAAGCATCCCTAAAGAAATAAGCACACTTACAAAGCTTACCGATCTTTACCTATCGAATAATCATCTTCAAGGTAAATTGAATGCTGCCTAAAAAACTTTTTTCAACTGATAATTTTTTTGGTTGCCCTATCCCTTTTAAATTTTAATTTTTGTCAATCCAATAATTTAATACATTTTCCCCATGTTTTTTTTTTTTACCAAATTGCAGGTTCAATACCAGTAGAACTAGGGAGTTTGACACAACTAGTGCTTTTGTCTCTTTATAATAATTCGCTAACGGGTTCAATCCCTTCTACTTTGAGTCAATTGGTCAATTTGAGATATCTCCTTCTATCTTTCAACCAACTTGAAGGTGCCATACCAGCAGAACT------------------------------------------------------------------------------------------------------------------------------------------------GGGGAATTTAACACAACTGATTGGATTTTATCTCTCCAACAATTCAATCACCGGTTCAATCCCTTCTAGTTTGGGTCAATTACAGAATTTGACTATTCTCCTTCTTGATTCTAATCGTATTCAAGGTCCCATACCAGAAGAATTTGGAAATTTAAAATCTCTACATATATTATATCTGTCAAACAATTTGCTCACCAGTACAATTCCCCCTACATTGGGTCGATTGGAGAATTTGACACACCTCTTCCTTGATTCTAACCAAATAGAAGGTCACATACCCCTAGAGCTAGCGAATTTGTCCAATTTAGACACTTTACATCTTTCACAAAACAAGATCTCCGGTTTAATACCTCCAAAACTATTTCAAATGGGCAAAATGCATTCTTTATATCTCTCATCAAATCTGTTAAGTGGCTCAATCCCAATAGAGAATCTGAAATGTCCCTCTATTGCAACAGTTGATTTAAGTTACAACTTGTTAAATGGAAGCATACCTTCTCAAATTGGTTGTGTCAATAACCTTGACCTTAGCCACAATTTTCTTAAAGGTGAGGTTCCATCTCTTTTGGGAAAGAATTCCATACTAGATAGGTTGGATCTTAGTTATAATAATCTCACAGGTAAACTGTACAAGGAACTTGCTACTCTAACATATATAAACCTTTCATACAATTCTTTTGACTTTTCACAAGACCTTGACTTGAAGGCACACATACCAGATTATTGTTCTTTCCCAAGAGACTCACTAATCAGTCACAACCCACCAAATTTTACATCTTGTGATCCTTCCCCCCAAACAAATTCTCCAACTAGTAAAGCTAAGCCTATCACTGTAATTGTTCTTCCTATCATCGGTATAATTCTTGGTGTAATTCTTTTAGCATTATATTTCGCAAGATGCTTTTCTAAAACCAAATTTGAAGGAGGATTAGCAAAGAATGGAGACTTGTTTTCTGTATGGAACTATGATGGCAAAGTTGCATTTGAAGACATCATTGAAGCAACTGAAGACTTTCACATCAAGTACTGCATTGGGACTGGTGCATATGGAAGTGTCTATAGAGTTCAATTGCCGACTGGCAAAATTGTT-GCAGTGAAGAAACTTCACCAAATGGAAGCTCAAAATCCATCTTTTGACAAAAGTTTCCGCAATGAGGTCAAGATGCTAACCGAAATATGCCATAGAAACATTGTAAAGCTTCATGGTTTTTGCCTACATAATCGGTGTATGTTTCTAGTCTATCAATACATGGAAAGTGGTAGCTTATTTTATGCCTTGAATAATGATGTGGAAGCTCAGGAGTTGAATTGGAGCAAGAGGGTGAACATCATTAAAGGAATGGCAAATGCTTTGTCCTACATGCATCATGATTGTACACCACCCATTATTCATCGAGATGTAACAAGTAGCAATGTTTTATTGAACTCACACTTGCAGGCTTTTGTCTCAGACTTTGGCACAGCTAGACTCCTTGATCCTGATTCTTCAAATCAAACATTAGTAGTTGGCACATACGGATATATTGCCCCAGGTGAGATATTTTTAAAATAAAGA------------------GGAAATTATACTTATGT--TTTCATTTAATTTA--TTTAAAGATAAATAGTCAAATTCATCCCTGAAAGTATGATACGATGACAAGTTAATCTTCGAAAGATTAAAACTTCAAATTTAGTTCTTGAATGTGTAAAAAGTGTGACAAATTAATCCCACAAACACTTTTTATACATTCAGAAATTAAA-TTTATCGCATTTTTTGC-ATATTC-AAAGACTAAATTTATATTTTT-CTGAAATTAATTTGTCAGTGTCTCACTTTCAGGATGAATTTGACTATTTCCCCTTGATTTGTTGTTGTAGTATTGAGATAACTTTCTTGATTTCTTTTTGTCTACTACAGAGCTTGCTTACACATTGACTGTATCAGAAAAATGTGATGTTTTTAGTTTTGGGGTTGTGGCATTAGAAACATTAATGGGAAGACATCCAGGAGAGTTCATCTCGTCTTTATCAAATTCATCAACTCAAAACATATTACTGAAGGACCTCTTGGATTCACGTCTTCCTCTTCCTGTTTTTCCAAAAGATGCTCAAGATATAATGCTTGTGGTAGCACTAGCATTGGCTTGCTTGTGTTTCCAACCAAAGTCTAGACCATCAATGCAACAAGTGGCTCAAGAACTCTGTGCTTCGAAACTACCCCCACCTCTGCCTTTCTATAAAATTTCAATTGCTCAGTTGATGACTCCAGATATATTATTGTCTTTCATTTGA
>WDD00743
---ATGAATCAATCGAGCATGGCAAACTGTGTTT--GCAGTTTATTA--ATTATGGCCCTTTATATCATGTTGCTACTATCCGTTATTGTTACCAGCATGACA-CATTCTTC-TAATTCCT-CAACCATAAA-TGAGGAA-CGACAGGCTTTGCTCCAAAGCGGTTGGTGGAATGATTACCTAAATATCTCAGACCATTGTGCTTGGGATGCTATCACTTGTAATGAA-GCTGGAAGTGTTATTATGATTT-----ACTGTTGGAAGATTCCTCCATCTGAAGAATTGCGGCGGCTTCAGAACTTGAACATGACTGCCTTCCCCAATTTAGAGGTTCTAAGTCTATATGGAATGAGTCTTAGGGGAAGCATTCCTAAAGAAATAAGCACACTTACAAAGCTTACCGGTCTTTACCTATCGAATAATCATCTTCAAGGTAAATTGACTGCTGCCTAAAAAACTTTTTTCAACTGATAATTCTTTTGGTTGCACTATCCCTTCTAAATTCTAATTTCTGTCAATCCAATAATCTAATACATCTCCACCATGTTTTTTTTTTTTACCAAATTGCAGGTTCAATACCAGTAGAACTAGGGAATTTGACACAACTATTGCAGTTGTCTCTTTATAATAATTCGCTAACGGGTTCAATCCCTTCTACTTTGAGTCAATTGGTCAATTTGAGATATCTCCTTCTATCTTTCAACCAACTTGAAGGTGCCATACCAGCAGAACT------------------------------------------------------------------------------------------------------------------------------------------------GGGGAATTTAACACAACTGATTGGATTTTATCTCTCCAACAATTCAATCACCGGTTCAATCCCTTCTAGTTTGGGTCAATTACAGAATTTGACTATTCTCCTTCTTGATTCTAATCGTATTCAAGGTCCCATACCAGAAGAATTTGGAAATTTAAAATCTCTACATATATTATATCTGTCAAACAATTTACTCACCAGTACAATTCCCCCTACATTGGGTCGATTGGAGAATTTGACACACCTCTTCCTTGATTCTAACCAAATAGAAGGTCACATACCCCTAGAGCTAGCGAATTTGTCCAATTTAGACACTTTACATCTTTCACAAAACAAGATCTCCGGTTTAATACCTCCAAAACTATTTCAAATGGGCAAAATGCATTCTTTATATCTCTCATCAAATCTGTTAAGTGGCTCAATCCCAATAGAGAATCTGAAATGTCCCTCTATTGCAACAGTTGATTTAAGTTACAACTTGTTAAATGGAAGCATACCTTCTCAAATTGGTTGTGTCAATAACCTTGACCTTAGCCACAATTTTCTTAAAGGTGAGGTTCCATCTCTTTTGGGAAAGAATTCCATACTAGATAGGTTGGATCTTAGTTATAATAATCTCACAGGTAAACTGTACAAGGAACTTGCTACTCTAACATATATAAACCTTTCATACAATTCTTTTGACTTTTCACAAGACCTTGACTTGAAGGCACACATACCAGATTATTGTTCTTTCCCAAGAGACTCACTAATCAGTCACAACCCACCAAATTTTACATCTTGTGATCCTTCCCCCCAAACAAATTCTCCAACTAGTAAAGCTAAGCCTATCACTGTAATTGTTCTTCCTATCATCGGTATAATTCTTGGTGTAATTCTTTTAGCATTATATTTCGCAAGATGCTTTTCTAAAACCAAATTTGAAGGAGGATTAGCAAAGAATGGAGACTTGTTTTCTGTATGGAACTATGATGGCAAAGTTGCATTTGAAGACATCATTGAAGCAACTGAAGACTTTCACATCAAGTACTGCATTGGGACTGGTGCATATGGAAGTGTCTATAGAGTTCAATTGCCGACTGGCAAAATTGTT-GCAGTGAAGAAACTTCACCAAATGGAAGCTCAAAATCCATCTTTTGACAAAAGTTTCCGCAATGAGGTCAAGATGCTAACCGAAATATGCCATAGAAACATTGTAAAGCTTCATGGTTTTTGCCTACATAATCGGTGTATGTTTCTAGTCTATCAATACATGGAAAGTGGTAGCTTATTTTATGCCTTGAATAATGATGTGGAAGCTCAGGAGTTGAATTGGAGCAAGAGGGTGAACATCATTAAAGGAATGGCAAATGCTTTGTCCTACATGCATCATGATTGTACACCACCCATTATTCATCGAGATGTAACAAGTAGCAATGTTTTATTGAACTCACACTTGCAGGCTTTTGTCTCAGACTTTGGCACAGCTAGACTCCTTGATCCTGATTCTTCAAATCAAACATTAGTAGTTGGCACATACGGATATATTGCCCCAGGTGAGATATTTTTAAAATAAAGA------------------GGAAATTATACTTATGT--TTTCATTTAATTTA--TTTAAAGATAAATAGTCAAATTCATCCCTGAAAGTATGATACGATGACAAGTTAATCTTCGAAAGATTAAAACTTCAAATTTAGTTCTTGAATGTGTAAAAAGTGTGACAAATTAATCCCACAAACACTTTTTATACATTCAGAAATTAAA-TTTATCGCATTTTTTGC-ATATTC-AAAGACTAAATTTATATTTTT-CTGAAATTAATTTGTCAGTGTCTCACTTTCAGGATGAATTTGACTATTTCCCCTTGATTTGTTGTTGTAGTATTGAGATAATTTTCTTGATTTCTTTTTGTCTACTACAGAGCTTGCTTACACATTGACTGTATCAGAAAAATGTGATGTTTTTAGTTTTGGGGTTGTGGCATTAGAAACATTAATGGGAAGACATCCAGGAGAGTTCATCTCGTCTTTATCAAATTCATCAACTCAAAACATATTACTGAAGGACCTCTTGGATTCACGTCTTCCTCTTCCTGTTTTTCCAAAAGATGCTCAAGATATAATGCTTGTGGTAGCACTAGCATTGGCTTGCTTGTGTTTCCAACCAAAGTCTAGACCATCAATGCAACAAGTGGCTCAAGAACTCTGTGCTTCGAAACTACCCCCACCTCTGCCTTTCTATAAAATTTCAATTGCTCAGTTGATGACTCCAGATATATTATTGTCTTTCATTTGA
>WDD00742
CTTCTAAATTC-TAATTTCTGTCAATCCAATAAT--CTAATACATCTCCACCATGGCCCTTTATATCATGT-GCTACCATCCGTA--TGTTACCAGCATGACAACATTCTTCCTAATTCCTTCAACCATAAAATGAGGAAACGACAGGCTTGCTCCCAAAGCGGTTGGTGGAATGATTACCTAAATATCTCAGACCATTGTGCTTGGGAGGGTATCACTTGTAATGAAAGCTGGAAGTGTTACTTCGATTTGAGAATAGGTTGGAAGATTCCTCCCTTTGAAGAATTGCGGCCGCTTCAGAACTTGAACATGACTGCCTTCCCCAAATTAGAGGTTCTAGATCTATATGGAAAGAGTTTTAGGGGAAGCATCCCTAAAGAAATAAGCCCACTTACAAAGCTTTCCGGTTTTTACCTAACCCATAATCATTTTCAAGGTAAATTGACTGCTGCCTAAAAAACTTTTTT-------TAATTTTTTTGGTTGCCCTATCCCTTTTAAATTTTAATTTTTGTCAATCCAATAATTTAAAACATTTCCCCCATGTTTTTTTTTTTTACCAAATTGCAGGTTCAATACCAGTAGAACTAGGGAATTTGACACAACTATTGCAGTTGTCTCTTTATAATAATTCGCTAACGGGTTCAATCCCTTCTACTTTGAGTCAATTGGTCAATTTGAGATATCTCCTTCTATCTTTCAACCAACTTGAAGGTGCCATACCAGCAGAACT------------------------------------------------------------------------------------------------------------------------------------------------GGGGAATTTAACACAACTGATTGGATTTTATCTCTCCAACAATTCAATCACCGGTTCAATCCCTTCTAGTTTGGGTCAATTACAGAATTTGACTATTCTCCTTCTTGATTCTAATCGTATTCAAGGTCCCATACCAGAAGAATTTGGAAATTTAAAATCTCTACATATATTATATCTGTCAAACAATTTACTCACCAGTACAATTCCCCCTACATTGGGTCGATTGGAGAATTTGGCACACCTCTTCCTTGATTCTAACCAAATAGAAGGTCACATACCCCTAGAGCTAGCGAATTTGTCCAATTTAGACACTTTACATCTTTCACAAAACAAGATCTCCGGTTTAATACCTCCAAAACTATTTCAAATGGGCAAAATGCATTCTTTATATCTCTCATCAAATCTGTTAAGTGGCTCAATCCCAATAGAGAATCTGAAATGTCCCTCTATTGCAACAGTTGATTTAAGTTACAACTTGTTAAATGGAAGCATACCTTCTCAAATTGGTTGTGTCAATAACCTTGACCTTAGCCACAATTTTCTTAAAGGTGAGGTTCCATCTCTTTTGGGAAAGAATTCCATACTAGATAGGTTGGATCTTAGTTATAATAATCTCACAGGTAAACTGTACAAGGAACTTGCTACTCTAACATATATAAACCTTTCATACAATTCTTTTGACTTTTCACAAGACCTTGACTTGAAGGCACACATACCAGATTATTGTTCTTTCCCAAGAAACTCACTAATCAGTCACAACCCACCAAATTTTACATCTTGTGATCCTTCTCCCCAAACAAACTCTCCAACTAGTAAAGCTAAGCCTATCACTCTAATTGTTATTCCTATCATCGGTATAATTCTTTGGGTAATTCTTTTAGCATTATATTTCGCAAGATGCTTTTCTAAAACCAAATTTGAAGGAGGATTAGCAAAGAATGGAGACTTGTTTTCTGTATGGAACTATGATGGCAAAGTTGCATTTGAAGACATCATTGAAGCAACTGAAGACTTTCACATCAAGTACTGCATTGGGACTGGTGCATATGGAAGTGTCTATAGAGTTCAATTGCCGACTGGCAAAATTGTT-GCAGTGAAGAAACTTCACCAAATGGAAGCTCAAAATCCATCTTTTGACAAAAGTTTCCGCAATGAGGTCAAGATGCTAACCGAAATATGTCATAGAAACATTGTAAAGCTTCATGGTTTTTGCCTACATAATCGTTGTATGTTTCTAGTCTATCAATACATGGAAAGTGGTAGCTTATTTTATGCCTTGAATAATGATGTGGAAGCTAAGGAGATGAATTGGAGCAAGAGGGTGAACATCATTAAAGGAATGGCAGATGCTTTGTCCTACATGCATCATGATTGTACACCACCCATTATTCATCGAGATGTAACAAGTAGCAATGTTTTATTGAACTCACACTTGCAGGCTTTTGTCTCAGACTTTGGCACAGCTAGACTCCTTGATCCTGATTCTTCAAATCAAACATTAGTAGTTGGCACATACGGATATATTGCCCCAGGTGAGATATTTTTAAAATAAAGA------------------GGAAATTATATTTATGA--TTTCATTTAATTTAATTTTAAAGATAAATAGTCAAATTCATCCCTGAAAGTATGATACAATGACAAGTTAATCTCCGAAAGATTAAAACTTCAAATTTAGTTTCTGAATGTGCAAAAAGTGTGACAAATTAATCCCACAAACACTATTTATACATTTAGAAACTAAAATTTATCGCATTTTTTAC-ATATTC-AAAGACTAAATTTATATTTTTTCTGAAATTAATTTGTCAGTGTCTCACTTTCAGGATGAATTTGACTATTTTCCCTTGATTTACTGTTGTAGTATTGAGACAACTTTCTTGATTTCTTTTTGTCTACTACAGAGCTTGCTTACACATTGACTGTATCAGAAAAATGTGATGTTTTTAGTTTTGGGGTTGTGGCATTAGAAACATTAATGGGAAGACATCCAGGAGAGTTCATCTCGTCTTTATCAAATTCATCAACTCAAAACATATTACTGAAGGACCTCTTGGATGCACGTCTTCCTCTTCCTGTTTTTCCAAAAGATGCTCAAGATATAATGCTTGTGGTAGCACTAGCATTGGCTTGCTTGTGTTCCCAACCAAAGTCTAGACCATCAATGCAACAAGTGGCTCAAGAACTTTGTGCTTCCAAACTACCCCCACCTCTGCCTTTCTATAAAATTTCAATTGCTCAGTTGATGACTCCAGATACATTATTGTCTTTCATTTGA
>Zhongpin662
---ATGAATCAATCGAGCATGGCAAACTGTGTTT--GCAGTTTATTA--ATTATGGCCCTTTATATCATGTTGCTACTATCCGTTATTGTTACCAGCATGACA-CATTCTTC-TAATTCCT-CAACCATAAA-TGAGGAA-CGACAGGCTTTGCTCCAAAGCGGTTGGTGGAATGATTACCTAAATATCTCAGACCATTGTGCTTGGGATGCTATCACTTGTAATGAA-GCTGGAAGTGTTATTATGATTT-----ACTGTTGGAAGATTCCTCCATCTGAAGAATTGCGGCGGCTTCAGAACTTGAACATGACTGCCTTCCCCAATTTAGAGGTTCTAAGTCTATATGGAATGAGTCTTAGGGGAAGCATTCCTAAAGAAATAAGCCCACTTACAAAGCTTACCGGTTTTTACCTATCGAATAATCATTTTCAAGGTAAATTGACTGCTGCCTAAAAAACTTTTTTCAACTGATAATTTTTTTGGTTGCCCTATCCCTTTTAAATTTTAATTTTTGTCAATCCAATAATTTAATACATTTCCCCCATGTTTTTTTTTTTTACCAAATTGCAGGTTCAATACCAGTAGAACTAGGGAATTTGACACAACTATTGCAGTTGTCTCTTTATAATAATTCGCTAACGGGTTCAATCCCTTCTACTTTGAGTCAATTGGTCAATTTGAGATATCTCCTTCTATCTTTCAACCAACTTGAAGGTGCCATACCAGCAGAACT------------------------------------------------------------------------------------------------------------------------------------------------GGGGAATTTAACACAACTGATTGGATTTTATCTCTCCAACAATTCAATCACCGGTTCAATCCCTTCTAGTTTGGGTCAATTACAGAATTTGACTATTCTCCTTCTTGATTCTAATCGTATTCAAGGTCCCATACCAGAAGAATTTGGAAATTTAAAATCTCTACATATATTATATCTGTCAAACAATTTACTCACCAGTACAATTCCCCCTACATTGGGTCGATTGGAGAATTTGACACACCTCTTCCTTGATTCTAACCAAATAGAAGGTCACATACCCCTAGAGCTAGCGAATTTGTCCAATTTAGACACTTTACATCTTTCACAAAACAAGATCTCCGGTTTAATACCTCCAAAACTATTTCAAATGGGCAAAATGCATTCTTTATATCTCTCATCAAATCTGTTAAGTGGCTCAATCCCAATAGAGAATCTGAAATGTCCCTCTATTGCAACAGTTGATTTAAGTTACAACTTGTTAAATGGAAGCATACCTTCTCAAATTGGTTGTGTCAATAACCTTGACCTTAGCCACAATTTTCTTAAAGGTGAGGTTCCATCTCTTTTGGGAAAGAATTCCATACTAGATAGGTTGGATCTTAGTTATAATAATCTCACAGGTAAACTGTACAAGGAACTTGCTACTCTAACATATATAAACCTTTCATACAATTCTTTTGACTTTTCACAAGACCTTGACTTGAAGGCACACATACCAGATTATTGTTCTTTCCCAAGAGACTCACTAATCAGTCACAACCCACCAAATTTTACATCTTGTGATCCTTCCCCCCAAACAAATTCTCCAACTAGTAAAGCTAAGCCTATCACTGTAATTGTTCTTCCTATCATCGGTATAATTCTTGGTGTAATTCTTTTAGCATTATATTTCGCAAGATGCTTTTCTAAAACCAAATTTGAAGGAGGATTAGCAAAGAATGGAGACTTGTTTTCTGTATGGAACTATGATGGCAAAGTTGCATTTGAAGACATCATTGAAGCAACTGAAGACTTTCACATCAAGTACTGCATTGGGACTGGTGCATATGGAAGTGTCTATAGAGTTCAATTGCCGACTGGCAAAATTGTT-GCAGTGAAGAAACTTCACCAAATGGAAGCTCAAAATCCATCTTTTGACAAAAGTTTCCGCAATGAGGTCAAGATGCTAACCGAAATATGCCATAGAAACATTGTAAAGCTTCATGGTTTTTGCCTACATAATCGGTGTATGTTTCTAGTCTATCAATACATGGAAAGTGGTAGCTTATTTTATGCCTTGAATAATGATGTGGAAGCTCAGGAGTTGAATTGGAGCAAGAGGGTGAACATCATTAAAGGAATGGCAAATGCTTTGTCCTACATGCATCATGATTGTACACCACCCATTATTCATCGAGATGTAACAAGTAGCAATGTTTTATTGAACTCACACTTGCAGGCTTTTGTCTCAGACTTTGGCACAGCTAGACTCCTTGATCCTGATTCTTCAAATCAAACATTAGTAGTTGGCACATACGGATATATTGCCCCAGGTGAGATATTTTTAAAATAAAGA------------------GGAAATTATACTTATGT--TTTCATTTAATTTA--TTTAAAGATAAATAGTCAAATTCATCCCTGAAAGTATGATACGATGACAAGTTAATCTTCGAAAGATTAAAACTTCAAATTTAGTTCTTGAATGTGTAAAAAGTGTGACAAATTAATCCCACAAACACTTTTTATACATTCAGAAATTAAA-TTTATTGCATTTTTTGC-ATATTC-AAAGACTAAATTTATATTTTT-CTGAAATTAATTTGTCAGTGTCTCACTTTCAGGATGAATTTGACTATTTCCCCTTGATTTGTTGTTGTAGTATTGAGATAATTTTCTTGATTTCTTTTTGTCTACTACAGAGCTTGCTTACACATTGACTGTATCAGAAAAATGTGATGTTTTTAGTTTTGGGGTTGTGGCATTAGAAACATTAATGGGAAGACATCCAGGAGAGTTCATCTCGTCTTTATCAAATTCATCAACTCAAAACATATTACTGAAGGACCTCTTGGATTCACGTCTTCCTCTTCCTGTTTTTCCAAAAGATGCTCAAGATATAATGCTTGTGGTAGCACTAGCATTGGCTTGCTTGTGTTTCCAACCAAAGTCTAGACCATCAATGCAACAAGTGGCTCAAGAACTCTGTGCTTCGAAACTACCCCCACCTCTGCCTTTCTATAAAATTTCAATTGCTCAGTTGATGACTCCAGATATATTATTGTCTTTCATTTGA
>Xiu94-11
---ATGAATCAATCGAGCATGGCAAACTGTGTTT--GCAGTTTATTA--ATTATGGCCCTTTATATCATGTTGCTACTATCCGTTATTGTTACCAGCATGACA-CATTCTTC-TAATTCCT-CAACCATAAA-TGAGGAA-CGACAGGCTTTGCTCCAAAGCGGTTGGTGGAATGATTACCTAAATATCTCAGACCATTGTGCTTGGGATGCTATCACTTGTAATGAA-GCTGGAAGTGTTATTATGATTT-----ACTGTTGGAAGATTCCTCCATCTGAAGAATTGCGGCGGCTTCAGAACTTGAACATGTCTGCCTTCCCCAATTTAGAGGTTCTAGATCTATATGGAATGAGTCTTAGGGGAAGCATCCCTAAAGAAATAAGCACACTTACAAAGCTTACAGATCTTTACCTAACCCATAATCATCTTCAAGGTAAATTGACTGCTGCCTAAAAAACTTTTTT-------TAATTCTTTTGGTTGCACTATCCCTTCTAAATTCTAATTTCTGTCAATCCAATAATCTAATACATCTCCACCATGTTTTTTTTTTTTACCAAATTGCAGGTTCAATACCAGTAGAACTAGGGAGTTTGACACAACTAGTGCATTTGTCTCTTTATAATAATTCGCTAACGGGTTCAATCCCTTCTACTTTGAGTCAATTGGTCAATTTGAGATATCTCCTTCTATCTTTCAACCAACTTGAAGGGGCCATACCAGCAGAACTAGGGAATTTGACACAACTAGTGCAGTTGACTCTTGATGATAATTCGCTAACGGGTTCAATCCCTTCTACTTTGAGTCAATTGGTCAATTTGACATATCTCCTTCTATCTTTCAACCAACTTGAAGGGGCCATACCAGCAGAACTGGGGAATTTAACACAACTGATTGGATTTTATCTCTCCAACAATTCAATCACCGGTTCAATCCCTTCTAGTTTGGGTCAATTACAGAATTTGACTATTCTCCTTCTTGATTCTAATCGTATTCAAGGTCCCATACCAGAAGAATTTGGAAATTTAAAATCTCTACATATATTATATCTGTCAAACAATTTACTCACCAGTACAATTCCCCCTACATTGGGTCGATTGGAGAATTTGACACACCTCTTCCTTGATTCTAACCAAATAGAAGGTCACATACCTCTAGAGCTAGCGAATTTGTCCAATTTAGACACTTTACATCTTTCACAAAACAAGATCTCCGGTTTAATACCTCCAAAACTATTTCAAATGGGCAAAATGCATTCTTTATATCTCTCATCAAATCTGTTAAGTGGCTCAATCCCAATAGAGAATCTGAAATGTCCCTCTATTGCAACAGTTGATTTAAGTTACAACTTGTTAAATGGAAGCATACCTTCTCAAATTGGTTGTGTCAATAACCTTGACCTTAGCCACAATTTTCTTAAAGGTGAGGTTCCATCTCTTTTGGGAAAGAATTCCATACTAGATAGGTTGGATCTTAGTTATAATAATCTCACAGGTAAACTGTACAAGGAACTTGCTACTCTAACATATATAAACCTTTCATACAATTCTTTTGACTTTTCACAAGACCTTGACTTGAAGGCACACATACCAGATTATTGTTCTTTCCCAAGAAACTCACTAATCAGTCACAACCCACCAAATTTTACATCTTGTGATCCTTCTCCCCAAACAAACTCTCCAACTAGTAAAGCTAAGCCTATCACTCTAATTGTTATTCCTATCATCGGTATAATTCTTTGGGTAATTCTTTTAGCATTATATTTCGCAAGATGCTTTTCTAAAACCAAATTTGAAGGAGGATTAGCAAAGAATGGAGACTTGTTTTCTGTATGGAACTATGATGGCAAAGTTGCATTTGAAGACATCATTGAAGCAACAGAAGACTTTCACATCAAGTACTGCATTGGGACTGGTGCATATGGAAGTGTCTATAGAGTTCAATTGCCGACTGGCAAAATTGTT-GCAGTGAAGAAACTTCACCAAATGGAAGCTCAAAATCCATCTTTTGACAAAAGTTTCCGCAATGAGGTCAAGATGCTAACCGAAATATGTCATAGAAACATTGTAAAGCTTCATGGTTTTTGCCTACATAATCGGTGTATGTTTCTAGTCTATCAATACATGGAAAGTGGTAGCTTATTTTATGCCTTGAATAATGATGTGGAAGCTAAGGAGATGAATTGGAGCAAGAGGGTGAACATCATTAAAGGAATGGCAGATGCTTTGTCCTACATGCATCATGATTGTACACCACCCATTATTCATCGAGATGTAACAAGTAGCAATGTTTTATTGAACTCACACTTGCAGGCTTTTGTCTCAGACTTTGGCACAGCTAGACTCCTTGATCCTGATTCTTCAAATCAAACATTAGTAGTTGGCACATACGGATATATTGCCCCAGGTGAGATATTTTTAAAATAAAAACTTCGTACCCCATTGCCCAGAGGCTCTTCGTACCCCATTTCATTTAATTTAATTTTAAAGATAAATAGTCAAATTCATCCCTGAAAGTATGATACAATGACAAGTTAATCTCCGAAAGATTAAAACTTCAAATTTAGTTCCTGAATGTGCAAAAAGTGTGAAAAATTAATCCCACAAATACTATTTATACATTTAGAAACTAAA-TTTATCGCATTTTTTGC-ATATTC-AAAGACTAAATTTATATTTTT-CTGAAATTAATTTGTCACTGTCTCACTTTCAGGATGAATTTGACTATTTTCCCCTGATTTACTGTTGTAGTATTGAGACAACTTTCTTGATTTCTTTTTGTCTACTACAGAGCTTGCTTACACATTGACTGTATCAGAAAAATGTGATGTTTTTAGTTTTGGGGTTGTGGCATTAGAAACATTAATGGGAAGACATCCAGGAGAGTTCATCTCGTCTTTATCAAATTCATCAACTCAAAACATATTACTGAAGGACCTCTTGGATGCACGTCTTCCTCTTCCTGTTTTTCCAAAAGATGCTCAAGATATAATGCTTGTGGTAGCACTAGCATTGGCTTGCTTGTGTTCCCAACCAAAGTCTAGACCATCAATGCAACAAGTGGCTCAAGAACTTTGTGCTTCCAAACTACCCCCACCTCTGCCTTTCTATAAAATTTCAATTGCTCAGTTGATGACTCCAGATACATTATTGTCTTTCATTTGA
