# Supplementary material for: Genetic Mapping and Molecular Characterization of a Broad-spectrum Phytophthora sojae Resistance Gene in Chinese Soybean
Source: Int J Mol Sci. 2019 Apr 12;20(8):1809. doi: 10.3390/ijms20081809 (PMC6515170; doi:10.3390/ijms20081809)
Supplement: Supplementary file 1 [file ijms-20-01809-s001.zip › Table S1.xlsx]

## Sheet: Sheet1
Talbe S1 Summary of Illumina sequencing of parental genotypes and bulks
Genotype	Clean	Number of	Mapping	5× Genome Coverage	Mean
sample	base (Gb)	clean reads	Rate (%)	rate (%)	depth (×)
Xiu94-11 (RpsX)	24.4	85643474	99.33	94.77	22
Zhonghuang47	24.33	96549570	99.16	96.73	21
R30 (resistant bulk)	61.5	203334197	99.1	99.34	61
S30 (susceptible bulk)	65.2	215840040	99.2	99.34	65
