# Supplementary material for: Genetic Mapping and Molecular Characterization of a Broad-spectrum Phytophthora sojae Resistance Gene in Chinese Soybean
Source: Int J Mol Sci. 2019 Apr 12;20(8):1809. doi: 10.3390/ijms20081809 (PMC6515170; doi:10.3390/ijms20081809)
Supplement: Supplementary file 1 [file ijms-20-01809-s001.zip › Table S2.xlsx]

## Sheet: Sheet1
Table S2 45 soybean varieties used to construct phylogenetic treestrees of choromsome 3
Cultivar/Landrace Name	Describtion
Willimas(Rps1k)	cultivar containing Rps1k, reference genomic cultivar
Williams	susceptible control
Harlon (Rps1a)	Containing Rps1a
Harosoy13XX (Rps1b)	Containing Rps1b
Williams79 (Rps1c)	Containing Rps1c
PI103091 (Rps1d)	Containing Rps1d
Harosoy (Rps7)	Containing Rps7
Qihuang1	Bred from landraces in Shandong, China
Dahuapi	Landraces in Shandong, China
Jikedou2	susceptible control
Kaohsiung1	Landraces in Taiwan, China
Kexin3	Bred from chemical mutagenesis treatment of Yudou2
Kexin4	Bred from chemical mutagenesis treatment of Yudou2
Kexin5	Bred from chemical mutagenesis treatment of Ludou4
Kexin6	Bred from chemical mutagenesis treatment of Yudou2
Kexin7	EMS+EI mutagenic treatment of 661
Ludou10	Bred with Ludou4 as a parent
Ludou8	Yuejing4×7100
Maoyandou	Soybean cultivar containing unknown Rps genes
Meng8206	Containing RpsHN
Pingdinghuang	Landraces in Henan，China
Tianedan	Soybean cultivar containing unknown Rps genes
Tiejiaohuang	Landraces in Henan，China
WDD00742	Magnolia,one of the Ludou4 parents introduced from the United States
WDD00753	Mangnolid(F-53)B, introduced from the United States
Yudou2	Breeding from Zheng7104-3-1-31 and Huaxiandalvdou
Yudou21	Susceptible control
Yudou22	Yudou18/Zheng84174
Yudou27	Zheng86481/Zheng85212
Yuejin4	One of the parents of Ludou 4
Zheng135	Shandongsijiaoqi/Zaofeng1
Zheng77249	Zheng135/Sidou2//Zheng7104/Xudou1
Zheng90007	Yudou18/Zheng84285
Zheng92116	Yudou25/Zheng506
Zheng97196	Yudou25/Zheng93048
Zhongdou28	Ludou4 derived cultivar
Zhonghuang10	Ludou4 derived cultivar
Zhonghuang23	Ludou4 derived cultivar
Zhonghuang47	susceptible parental cultivars
Zhongpin661	Breeding from crossing by Williams and Buffalo
Zhongpin662	Breeding from crossing by Zaowuli and Ludou4
Zhongpin95-5117	Breeding with Zhongpin 661 as parent
Ludou4(Rps9)	Cultivar containing Rps9
Qichadou1(RpsQ)	Cultivar containing RpsQ
Xiu94-11	Cultivar containing RpsX
