# Supplementary material for: Genetic Mapping and Molecular Characterization of a Broad-spectrum Phytophthora sojae Resistance Gene in Chinese Soybean
Source: Int J Mol Sci. 2019 Apr 12;20(8):1809. doi: 10.3390/ijms20081809 (PMC6515170; doi:10.3390/ijms20081809)
Supplement: Supplementary file 1 [file ijms-20-01809-s001.zip › Table S3.xlsx]

## Sheet: Sheet1
Table S3 Reaction types of 177 soybean genotypes after inoculation with 8 P. sojea isolates
Cultivar/Lines	PsRace1	PsRace3	PsRace4	PsRace5	PsUSAR2	Ps41-1	PsMC1	PsJS2	Number of incompatible isolates
Jilin33	R	R	R	R	R	R	R	R	8
Ludou7	R	R	R	R	R	R	R	R	8
Magnolid(WDD00984)	R	R	R	R	R	R	R	R	8
Tianlong1	R	R	R	R	R	R	R	R	8
Xindali1	R	R	R	R	R	R	R	R	8
Yudou2	R	R	R	R	R	R	R	R	8
Zaoshu1	R	R	R	R	R	R	R	R	8
Zaoshu3	R	R	R	R	R	R	R	R	8
Yudou23	R	R	R	R	R	R	R	R	8
Hedou13	R	R	R	R	R	R	S	R	7
Hedou14	R	R	R	R	R	R	S	R	7
Jiyu70	R	S	R	R	R	R	R	R	7
Ludou2	R	R	R	R	R	R	R	S	7
Moupingpingdinghuang	R	R	R	R	R	R	R	S	7
Qihuang9	R	R	R	R	R	R	R	S	7
Tiefeng35	R	R	R	R	R	R	R	S	7
Wandou28	R	R	R	R	R	R	R	S	7
Wansu2156	R	R	R	R	R	R	R	S	7
Xudou1	R	R	R	R	R	R	R	S	7
Yudou13	R	R	R	R	R	R	R	S	7
Yudou15	R	R	R	R	R	R	R	S	7
Zaoshu17	R	R	R	S	R	R	R	R	7
Zhongdou32	R	R	R	R	R	R	R	S	7
Zhonghuang5	R	R	R	R	R	R	R	S	7
Zhoudou11	R	R	R	R	R	R	R	S	7
Zhoudou12	R	R	R	R	R	R	R	S	7
58-161	R	R	R	R	R	S	R	S	6
Fendou78	R	R	R	S	R	R	R	S	6
Fendou79	R	R	R	R	R	S	R	S	6
Jikedou8	R	S	R	R	R	R	R	S	6
Jindou34	R	R	R	R	R	R	S	S	6
Jinke4	R	R	R	S	R	R	S	R	6
Kexin5	R	R	R	R	R	R	S	S	6
L-6	R	R	R	R	R	S	S	R	6
L81-4420	R	R	R	R	R	R	S	S	6
Meng9801	R	R	R	R	R	R	S	S	6
Qihuang1	R	R	R	R	R	R	S	S	6
Qihuang10	R	R	R	R	R	R	S	S	6
Shanning15	R	R	R	R	S	R	S	R	6
Suinong21	R	S	R	R	R	R	R	S	6
Wandou17	R	R	R	R	R	R	S	S	6
Wandou21	R	R	R	R	R	R	S	S	6
Wandou29	R	R	R	R	R	S	R	S	6
Wandou31	R	R	R	R	R	R	S	S	6
Wandou32	R	R	R	R	S	R	R	S	6
Wenfeng9	R	R	R	R	R	S	R	S	6
Zaoshu7	R	R	R	R	R	S	R	S	6
Zhonghuagn68	R	R	R	R	R	S	R	S	6
Zhonghuang2	R	R	R	R	R	S	R	S	6
Zhonghuang26	R	R	R	R	S	R	R	S	6
Zhonghuang42	R	R	R	R	R	S	R	S	6
Zhonghuang74	R	R	R	R	S	R	R	S	6
Hedou21	R	R	S	R	R	R	S	S	5
Jindou29	R	R	R	S	R	S	R	S	5
Jindou42	R	R	R	R	R	S	S	S	5
Jinyi31	R	R	R	S	R	R	S	S	5
Qihuang12	R	R	S	R	R	S	R	S	5
Qihuang13	R	R	R	S	R	R	S	S	5
Qihuang8	R	R	R	R	S	R	S	S	5
Wandou16	R	R	R	R	R	S	S	S	5
Wandou26	R	R	R	R	R	S	S	S	5
Wenfeng3	R	R	R	S	S	R	R	S	5
Xudou7	R	R	R	R	R	S	S	S	5
Yudou18	R	R	R	R	S	R	S	S	5
Zaoshu14	R	R	R	R	S	S	R	S	5
Zheng85558	R	R	R	R	R	S	S	S	5
Zhongdou40	R	R	S	R	R	S	R	S	5
Zhonghuang3	R	R	R	R	R	S	S	S	5
Zhonghuang3	R	R	R	R	R	S	S	S	5
Zhonghuang35	R	R	S	R	R	S	R	S	5
Zhonghuang36	S	R	S	R	R	R	S	R	5
Zhonghuang4	R	R	S	R	R	S	R	S	5
Zhonghuang49	R	R	S	R	R	S	R	S	5
Zhonghuang52	R	R	R	R	S	S	R	S	5
Zhonghuang59	R	R	S	R	S	S	R	R	5
Zhonghuang9	R	S	S	R	R	R	R	S	5
Dongnong51	R	R	R	R	S	S	S	S	4
Jilidou4	R	S	S	R	R	S	S	R	4
Jiyu94	S	R	R	R	S	S	S	R	4
Qihuang20	R	R	R	R	S	S	S	S	4
Qihuang22	R	R	R	R	S	S	S	S	4
qihuang6	S	R	R	R	R	S	S	S	4
Qihuang7	R	R	S	R	R	S	S	S	4
Wandou27	R	R	S	R	R	S	S	S	4
Xudou4	R	R	S	R	S	S	R	S	4
Yudou3	R	R	S	R	S	S	R	S	4
Yuejin5	R	R	S	R	R	S	S	S	4
Zheng135	R	R	R	R	S	S	S	S	4
Zheng77249	R	R	R	S	R	S	S	S	4
Zhonghuang11	R	R	S	R	R	S	S	S	4
Zhonghuang24	R	R	S	R	S	R	S	S	4
Zhonghuang31	R	R	S	R	S	S	R	S	4
Zhonghuang37	R	R	S	R	R	S	S	S	4
Zhonghuang40	S	S	S	R	R	R	R	S	4
Zhonghuang55	S	R	R	R	R	S	S	S	4
Zhonghuang66	R	R	S	R	R	S	S	S	4
Zhoudou18	R	R	R	R	S	S	S	S	4
Dongnong43	R	R	R	S	S	S	S	S	3
Juxuan23	R	R	S	R	S	S	S	S	3
Qihuang21	S	R	R	S	S	R	S	S	3
Qihuang30	R	R	R	S	S	S	S	S	3
Qihuang31	R	R	R	S	S	S	S	S	3
Wandou30	R	R	S	R	S	S	S	S	3
Wenfeng2	R	S	S	R	S	S	R	S	3
Youbian31	R	R	R	S	S	S	S	S	3
Yudou1	S	R	R	R	S	S	S	S	3
Yudou20	R	S	S	R	R	S	S	S	3
Yudou22	R	S	S	R	R	S	S	S	3
Yudou26	S	R	S	R	S	R	S	S	3
Yuejin4	R	R	S	S	R	S	S	S	3
Zheng90007	S	R	R	R	S	S	S	S	3
Zhonghuang10	R	S	R	R	S	S	S	S	3
Zhonghuang15	R	R	R	S	S	S	S	S	3
Zhonghuang17	R	R	S	R	S	S	S	S	3
Zhonghuang20	R	R	S	S	S	S	R	S	3
Zhonghuang22	S	R	S	R	R	S	S	S	3
Zhonghuang27	R	R	S	S	S	S	S	R	3
Zhonghuang30	R	R	S	R	S	S	S	S	3
Zhonghuang41	R	R	S	R	S	S	S	S	3
Zhonghuang43	R	R	R	S	S	S	S	S	3
Zhonghuang45	R	R	S	R	S	S	S	S	3
Zhonghuang48	R	R	S	R	S	S	S	S	3
Zhonghuang50	R	R	S	R	S	S	S	S	3
Zhonghuang53	S	R	S	R	S	R	S	S	3
Zhonghuang57	R	R	R	S	S	S	S	S	3
Zhonghuang58	S	R	R	R	S	S	S	S	3
Zhonghuang6	R	R	S	S	S	S	R	S	3
Zhonghuang7	S	S	R	S	S	R	R	S	3
Zhoudou17	R	R	R	S	S	S	S	S	3
Dongnong53	R	S	S	R	S	S	S	S	2
Fendou62	R	R	S	S	S	S	S	S	2
Fendou65	R	R	S	S	S	S	S	S	2
Jindazaohuang2	S	S	S	S	R	S	S	R	2
Ludou1	R	S	S	S	S	R	S	S	2
Qihuang33	R	S	R	S	S	S	S	S	2
Qihuang34	R	R	S	S	S	S	S	S	2
Qihuang35	R	R	S	S	S	S	S	S	2
Qihuang5	S	R	S	R	S	S	S	S	2
Xudou3	S	R	R	S	S	S	S	S	2
Zaohuang2	R	S	S	S	R	S	S	S	2
Zaoshuang2	R	S	S	S	R	S	S	S	2
Zhonghuang2	R	S	S	S	R	S	S	S	2
Zhonghuang23	R	S	S	R	S	S	S	S	2
Zhonghuang29	R	S	S	R	S	S	S	S	2
Zhonghuang33	S	R	S	R	S	S	S	S	2
Zhonghuang34	S	R	R	S	S	S	S	S	2
Zhonghuang47	S	R	S	R	S	S	S	S	2
Zhonghuang56	S	R	S	R	S	S	S	S	2
zhonghuang63	S	R	S	R	S	S	S	S	2
Zhonghuang69	S	R	S	R	S	S	S	S	2
Zhonghuang8	R	S	S	R	S	S	S	S	2
Dahuapi	S	S	S	R	S	S	S	S	1
Ludou10	S	S	R	S	S	S	S	S	1
Ludou8	S	S	R	S	S	S	S	S	1
Tiejiaohuang	S	S	S	R	S	S	S	S	1
Wenfeng7	S	S	S	R	S	S	S	S	1
Wenfeng8	S	R	S	S	S	S	S	S	1
Zheng120	S	S	R	S	S	S	S	S	1
Zheng87260	R	S	S	S	S	S	S	S	1
Zhonghuang18	S	R	S	S	S	S	S	S	1
Zhonghuang19	S	S	S	R	S	S	S	S	1
Zhonghuang25	S	R	S	S	S	S	S	S	1
Zhonghuang39	S	S	S	R	S	S	S	S	1
Chihuangdou	S	S	S	S	S	S	S	S	0
Conrad	S	S	S	S	S	S	S	S	0
Fendou95	S	S	S	S	S	S	S	S	0
Hefeng25	S	S	S	S	S	S	S	S	0
Jihuang15	S	S	S	S	S	S	S	S	0
Jiyu97	S	S	S	S	S	S	S	S	0
Peking	S	S	S	S	S	S	S	S	0
Shandongsijiaoqi	S	S	S	S	S	S	S	S	0
Yudou27	S	S	S	S	S	S	S	S	0
Zhonghuang1	S	S	S	S	S	S	S	S	0
Zhonghuang13	S	S	S	S	S	S	S	S	0
Zhonghuang44	S	S	S	S	S	S	S	S	0
Zhonghuang46	S	S	S	S	S	S	S	S	0
Zhongpin95-5117	S	S	S	S	S	S	S	S	0
