# Supplementary material for: Genetic Mapping and Molecular Characterization of a Broad-spectrum Phytophthora sojae Resistance Gene in Chinese Soybean
Source: Int J Mol Sci. 2019 Apr 12;20(8):1809. doi: 10.3390/ijms20081809 (PMC6515170; doi:10.3390/ijms20081809)
Supplement: Supplementary file 1 [file ijms-20-01809-s001.zip › Table S4.xlsx]

## Sheet: Sheet1
Table S2 InDels used for developing PCR markers
					Primer sequence (5'-3')
InDel name	Position	R30	S30	delta_SNP_index	Forward primer	Reverse primer
InDelxz3	2115741	GAAA	G	1	AGTGAAGGAAAGACAGGGAAAG	CCAATTTGGGAAGAAATGAGGGA
InDelxz4	2142630	A	AGTG	0.961538	GGGATGTAAATTTGCTCCGTCA	TGTGAGCGTTGAGAAAAAGGC
InDelxz5	2518443	T	TTATAGA	0.975	TGGTAGGTCTTCATTGCGTCT	AAGGCATCAGGTCACAACAT
InDelxz6	2910913	GTCTT	G	0.964286	AGCACGCCTTGAGGATTAGC	AGACTCCTAAAAGTTGCACCTCA
