# Supplementary material for: Genetic Mapping and Molecular Characterization of a Broad-spectrum Phytophthora sojae Resistance Gene in Chinese Soybean
Source: Int J Mol Sci. 2019 Apr 12;20(8):1809. doi: 10.3390/ijms20081809 (PMC6515170; doi:10.3390/ijms20081809)
Supplement: Supplementary file 1 [file ijms-20-01809-s001.zip › Table S5.xlsx]

## Sheet: Sheet1
Table S5 Primers used for sequencing
Name	Forward primer	Reverse primer	Product length
Frag1	CAGAGTCAAGTCAACCGTGC	TCTGCTGGTATGGCACCTTC	1007
Frag2	GGGAGTTTGACACAACTAGTGC	ATGCACCAGTCCCAATGCAG	1189
Frag3	TACATCTTGTGATCCTTCCCCC	GTTTCTAATGCCACAACCCCA	1190
gDNA	TGTTGGGCACTCGGTTGTTA	GAGTGTCACATCATCCCAAATGT	3300
